# Supplementary material for: Retrotransposon activation contributes to neurodegeneration in a Drosophila TDP-43 model of ALS
Source: PLoS Genet. 2017 Mar 16;13(3):e1006635. doi: 10.1371/journal.pgen.1006635 (PMC5354250; doi:10.1371/journal.pgen.1006635)
Supplement: S1 Table — (XLSX) [file pgen.1006635.s008.xlsx]

## Sheet: mapping statistics
sample ID	genotype	raw reads	after trimming adapters	rRNA	after removing rRNA	unique reads		multi-mapping reads		mapped reads
S05	Repo > hTDP-43	150105062	140236816	0.0501	133208772	75401418	0.566039	14182990	0.106472	89584408	0.672511
S06	Repo > hTDP-43	126254836	117555246	0.069	109439808	57817920	0.528308	12313606	0.112515	70131526	0.640823
S11	Elav > hTDP-43	152058342	142265974	0.0272	138395958	86787654	0.627097	13481538	0.0974128	100269192	0.72451
S12	Elav > hTDP-43	150691824	139990364	0.0371	134800598	66045558	0.48995	14519656	0.107712	80565214	0.597662
S14	hTDP-43 / +	151245166	141644276	0.0477	134885712	79502250	0.589405	13734534	0.101823	93236784	0.691228
S15	hTDP-43 / +	152632590	142562152	0.0196	139767038	96682314	0.691739	11666400	0.0834703	108348714	0.775209
