# Supplementary material for: Retrotransposon activation contributes to neurodegeneration in a Drosophila TDP-43 model of ALS
Source: PLoS Genet. 2017 Mar 16;13(3):e1006635. doi: 10.1371/journal.pgen.1006635 (PMC5354250; doi:10.1371/journal.pgen.1006635)
Supplement: S2 Table — A: Abundance of gene-derived transcripts in head tissue of flies expressing pan-neuronal hTDP-43 compared to controls. B: Abundance of transposon-derived transcripts in head tissue of flies expressing pan-neuronal hTDP-43 compared to controls. C:Fly orthologs of ALS KEGG gene set. (XLSX) [file pgen.1006635.s009.xlsx]

## Sheet: A.gene
gene	Elav > hTDP-43:S11 (RPM)	Elav > hTDP-43:S12 (RPM)	hTDP-43 / +:S14 (RPM)	hTDP-43 / +:S15 (RPM)	mean Elav > hTDP-43 (RPM)	mean hTDP-43 / + (RPM)	fold change	log2 fold change	adjusted p-value
128up	11.2781	11.7237	10.8023	7.99514	11.5009	9.39872	1.22366	0.291208	1
14-3-3epsilon	725.952	773.428	695.581	847.169	749.69	771.375	0.971888	-0.041138	1
14-3-3zeta	1223.18	1255.59	1213.41	1401.65	1239.39	1307.53	0.947886	-0.077215	1
140up	6.65045	6.0112	5.57237	5.71081	6.33082	5.64159	1.12217	0.166291	1
18w	201.924	190.94	191.142	174.338	196.432	182.74	1.07493	0.104239	1
26-29-p	84.9595	88.8985	80.9083	70.5468	86.929	75.7275	1.14792	0.19902	1
2mit	232.572	209.571	206.894	220.729	221.071	213.811	1.03395	0.048172	1
312	9.25521	11.1637	9.27691	9.30741	10.2094	9.29216	1.09872	0.135817	1
4E-T	139.382	141.058	139.901	133.779	140.22	136.84	1.0247	0.035205	1
4EHP	320.219	329.085	306.823	310.814	324.652	308.818	1.05127	0.072136	1
5-HT1A	87.398	79.0417	76.0831	86.3912	83.2198	81.2372	1.02441	0.034788	1
5-HT1B	28.5138	29.832	31.0683	30.4253	29.1729	30.7468	0.948811	-0.075807	1
5-HT2A	169.586	171.562	179.437	153.876	170.574	166.656	1.02351	0.033523	1
5-HT2B	41.7039	42.6758	39.7226	39.4654	42.1898	39.594	1.06556	0.091614	1
5-HT7	31.9776	32.4082	38.4151	39.4654	32.1929	38.9402	0.826726	-0.274519	1
5PtaseI	52.4	62.5762	55.3501	50.2795	57.4881	52.8148	1.08848	0.122321	1
7B2	182.084	203.447	206.925	145.443	192.766	176.184	1.09411	0.129763	1
7SLRNA:CR32864	2021.38	1654.87	1844.45	1683.72	1838.12	1764.09	1.04197	0.059313	1
7SLRNA:CR42652	2010.35	1644.64	1826.46	1664.84	1827.49	1745.65	1.04689	0.066104	1
825-Oak	0.05542	0.037337	0	0	0.046379	0	inf	inf	1
A16	15.4346	14.524	14.538	15.2369	14.9793	14.8875	1.00617	0.00887	1
A2bp1	402.99	373.329	394.019	444.544	388.159	419.282	0.925772	-0.111272	1
AANATL2	5.4312	6.23522	4.42054	4.71446	5.83321	4.5675	1.27711	0.352886	1
ABCB7	45.3616	45.8121	42.6489	31.9076	45.5868	37.2783	1.22288	0.290283	1
ACC	1338.07	1335.83	1914.56	1557.16	1336.95	1735.86	0.770196	-0.376703	0.009151
ACXA	2.05056	0.672059	0.809394	0.534629	1.36131	0.672011	2.02572	1.01843	1
ACXB	0.304812	0.410703	0.249044	0.267315	0.357757	0.25818	1.38569	0.470608	1
ACXC	2.68789	1.26945	1.96122	1.06926	1.97867	1.51524	1.30584	0.384981	1
ACXD	6.34564	5.89919	7.28455	6.97448	6.12241	7.12952	0.858742	-0.219704	1
ACXE	0.193971	0.44804	0.311306	0.388821	0.321005	0.350063	0.916992	-0.125018	1
ADD1	83.574	85.9116	77.017	76.5978	84.7428	76.8074	1.10332	0.141845	1
AGBE	66.172	68.7741	84.8308	63.1106	67.473	73.9707	0.912159	-0.132642	1
AGO1	748.092	716.975	731.132	769.259	732.534	750.195	0.976457	-0.034371	1
AGO2	197.38	205.613	206.52	195.237	201.496	200.879	1.00308	0.00443	1
AGO3	1.05299	0.784069	1.5254	0.801944	0.918528	1.16367	0.789337	-0.341286	1
AIF	34.3607	33.491	36.4228	30.2309	33.9258	33.3268	1.01797	0.0257	1
ALiX	132.482	133.815	127.231	104.058	133.149	115.644	1.15136	0.20334	1
AMPKalpha	141.682	145.24	146.002	138.688	143.461	142.345	1.00784	0.011266	1
AMPdeam	263.912	270.877	285.872	269.234	267.395	277.553	0.9634	-0.053794	1
AOX1	172.08	179.104	208.014	142.284	175.592	175.149	1.00253	0.003643	1
AOX2	0.471074	0.33603	0.466958	0.36452	0.403552	0.415739	0.970685	-0.042925	1
AOX3	124.308	134.487	129.254	97.2782	129.397	113.266	1.14242	0.19209	1
AOX4	0.277102	0.522713	0.404697	0.486027	0.399907	0.445362	0.897938	-0.155312	1
AP-1-2beta	121.426	127.243	124.709	106.537	124.335	115.623	1.07534	0.1048	1
AP-1gamma	169.725	156.366	166.455	163.451	163.045	164.953	0.988436	-0.01678	1
AP-1mu	45.9712	52.9807	54.9454	46.4398	49.476	50.6926	0.975999	-0.035049	1
AP-1sigma	56.6674	59.8133	60.4555	71.5917	58.2403	66.0236	0.882113	-0.180964	1
AP-2alpha	246.676	254.524	257.917	235.723	250.6	246.82	1.01532	0.021929	1
AP-2mu	60.6299	70.4542	61.047	52.2236	65.5421	56.6353	1.15727	0.21072	1
AP-2sigma	16.2105	18.2203	17.6822	16.8651	17.2154	17.2736	0.996627	-0.004875	1
APC10	3.40835	3.21095	3.86019	3.81531	3.30965	3.83775	0.862394	-0.21358	1
APC4	9.03353	9.0728	9.02786	7.48481	9.05316	8.25634	1.09651	0.132921	1
APC7	5.65288	4.77909	0.684872	0.437424	5.21599	0.561148	9.2952	3.21649	0
APP-BP1	18.5104	18.5563	16.9039	16.8165	18.5334	16.8602	1.09924	0.136502	1
AQP	9.14437	7.9527	8.37412	7.07169	8.54853	7.7229	1.10691	0.146534	1
ARY	0.360233	0.037337	0.124522	0.072904	0.198785	0.098713	2.01376	1.00989	1
ASPP	131.346	120.523	107.058	125.881	125.935	116.469	1.08127	0.112722	1
ATP7	90.1136	87.6664	93.1426	77.0109	88.89	85.0768	1.04482	0.063256	1
ATP8B	133.535	136.615	156.275	143.208	135.075	149.742	0.902055	-0.148713	1
ATPCL	339.339	350.554	432.31	383.086	344.946	407.698	0.846083	-0.241129	0.476586
ATPsynB	150.854	193.329	168.572	106.561	172.092	137.567	1.25097	0.323047	1
ATPsynC	865.805	912.507	803.978	1034.41	889.156	919.194	0.967322	-0.047932	1
ATPsynCF6	61.4335	66.0485	58.7745	73.4386	63.741	66.1066	0.964216	-0.052571	1
ATPsynCF6L	4.01798	3.32296	4.04697	3.35358	3.67047	3.70028	0.991944	-0.011669	1
ATPsynD	134.755	128.961	108.365	141.312	131.858	124.839	1.05622	0.078915	1
ATPsynE	79.6946	73.2918	69.1098	107.971	76.4932	88.5403	0.863936	-0.211003	1
ATPsynF	105.604	108.5	88.0061	129.745	107.052	108.875	0.983251	-0.024368	1
ATPsynG	52.4554	56.6397	45.2638	66.0024	54.5475	55.6331	0.980487	-0.02843	1
ATPsynGL	0.083131	0.22402	0	0	0.153575	0	inf	inf	1
ATPsynO	83.9342	91.7361	91.2125	72.6367	87.8352	81.9246	1.07215	0.100502	1
ATPsynbeta	712.596	761.593	736.767	597.375	737.094	667.071	1.10497	0.144008	1
ATPsynbetaL	0.554204	0.634723	0.591481	0.315917	0.594464	0.453699	1.31026	0.389853	1
ATPsyndelta	91.3883	101.892	80.4725	105.881	96.64	93.1767	1.03717	0.052651	1
ATPsynepsilonL	0.083131	0.11201	0.031131	0.072904	0.09757	0.052017	1.87573	0.907451	1
ATPsyngamma	192.253	220.323	191.017	167.582	206.288	179.3	1.15052	0.202291	1
ATbp	4.96013	5.11512	5.10541	5.83232	5.03762	5.46887	0.921146	-0.118498	1
Aac11	172.801	163.385	162.035	191.227	168.093	176.631	0.951663	-0.071478	1
Aatf	10.3913	9.93154	10.0552	9.40461	10.1614	9.72989	1.04435	0.062609	1
Aats-ala	44.8905	50.3298	51.272	36.8165	47.6102	44.0443	1.08096	0.112315	1
Aats-ala-m	20.2285	19.8258	21.9159	17.983	20.0271	19.9494	1.00389	0.005605	1
Aats-arg	12.8575	16.1294	12.6079	11.5674	14.4935	12.0877	1.19903	0.26187	1
Aats-asn	33.945	38.3821	36.6718	28.0194	36.1635	32.3456	1.11803	0.160965	1
Aats-asp	34.2221	39.5022	44.2988	32.661	36.8621	38.4799	0.957958	-0.061965	1
Aats-cys	15.7117	16.3908	15.8766	12.661	16.0512	14.2688	1.12492	0.169821	1
Aats-gln	31.2017	34.387	32.2513	25.0304	32.7944	28.6408	1.14502	0.195376	1
Aats-glupro	94.0207	88.0025	96.7226	79.4654	91.0116	88.094	1.03312	0.047007	1
Aats-gly	25.05	27.8158	27.7685	23.1349	26.4329	25.4517	1.03855	0.054575	1
Aats-his	35.7185	39.0541	38.6019	26.6343	37.3863	32.6181	1.14618	0.196838	1
Aats-ile	56.6674	58.6932	70.1994	46.1482	57.6803	58.1738	0.991516	-0.012292	1
Aats-leu	23.526	24.8289	22.9432	16.4034	24.1774	19.6733	1.22894	0.29742	1
Aats-lys	51.2085	50.6658	38.5085	31.3001	50.9371	34.9043	1.45934	0.545313	0.044765
Aats-met-m	12.4696	14.8973	14.538	12.7825	13.6835	13.6602	1.0017	0.00245	1
Aats-phe-m	24.2741	29.2719	25.745	18.5662	26.773	22.1556	1.20841	0.27311	1
Aats-pro	4.96013	5.45115	5.13654	4.42284	5.20564	4.77969	1.08912	0.123157	1
Aats-ser	14.5201	13.7399	14.1955	13.633	14.13	13.9143	1.0155	0.022196	1
Aats-thr	74.014	77.7722	75.5539	64.4228	75.8931	69.9883	1.08437	0.116854	1
Aats-trp	18.3442	20.7218	20.4528	16.4763	19.533	18.4645	1.05787	0.081156	1
Aats-tyr	36.8823	41.929	36.8586	30.9113	39.4057	33.8849	1.16293	0.217759	1
Aats-tyr-m	6.06853	7.1313	5.13654	6.12394	6.59992	5.63024	1.17223	0.229252	1
Aats-val	48.5206	48.5003	50.6805	39.2467	48.5104	44.9636	1.07888	0.109538	1
Abd-B	1.57948	1.41879	2.2414	1.7254	1.49914	1.9834	0.755843	-0.403841	1
Abi	55.9746	50.1431	47.443	65.808	53.0589	56.6255	0.937014	-0.093858	1
Abl	341.002	315.009	298.231	325.492	328.005	311.861	1.05177	0.072815	1
Abp1	39.9858	39.0915	39.8782	42.0899	39.5386	40.9841	0.964732	-0.0518	1
Ac13E	219.908	206.322	194.441	167.995	213.115	181.218	1.17601	0.233905	0.665959
Ac3	182.693	174.773	192.605	162.965	178.733	177.785	1.00533	0.007675	1
Ac76E	103.886	97.0006	103.727	93.3171	100.443	98.5221	1.0195	0.027859	1
Ac78C	32.6703	28.7119	28.3288	24.5929	30.6911	26.4609	1.15987	0.21396	1
AcCoAS	574.488	603.696	725.498	612.491	589.092	668.994	0.880564	-0.183501	1
Acam	0.775886	0.485376	0.466958	0.194411	0.630631	0.330684	1.90705	0.931341	1
Ace	665.184	655.445	660.808	684.107	660.314	672.458	0.981942	-0.026291	1
Acer	186.296	209.197	209.633	179.052	197.746	194.343	1.01751	0.025049	1
Acf	62.0154	63.2109	83.6478	82.1628	62.6132	82.9053	0.755237	-0.404998	0.08568
Ack	94.6304	89.6079	95.7576	88.6999	92.1191	92.2287	0.998812	-0.001715	1
Ack-like	137.11	132.694	144.633	130.887	134.902	137.76	0.979257	-0.03024	1
Acn	187.709	199.788	184.137	208.797	193.749	196.467	0.986163	-0.020102	1
Acon	729.582	774.399	717.061	635.796	751.991	676.428	1.11171	0.152777	1
Acox57D-d	7.81428	9.18481	5.2922	4.49575	8.49954	4.89397	1.73674	0.79638	0.338597
Acox57D-p	22.085	25.5383	26.8034	25.7351	23.8116	26.2693	0.906445	-0.141708	1
Acp1	0.942147	0.858743	0.280175	0.413123	0.900445	0.346649	2.59757	1.37716	1
Acp24A4	2.13369	0.522713	2.14801	0.850547	1.3282	1.49928	0.885893	-0.174796	1
Acp26Aa	5.73601	3.39763	2.70836	1.50668	4.56682	2.10752	2.16692	1.11564	0.834387
Acp26Ab	2.21682	0.970753	1.1207	0.558931	1.59379	0.839816	1.89778	0.924313	1
Acp29AB	0.720465	0.33603	0.280175	0.072904	0.528247	0.17654	2.99223	1.58122	1
Acp32CD	3.10354	1.75482	0.933917	1.06926	2.42918	1.00159	2.42533	1.27818	0.646259
Acp33A	3.63004	1.38146	0.965047	1.19077	2.50575	1.07791	2.32464	1.21701	0.965996
Acp36DE	62.348	30.6534	25.278	10.2795	46.5007	17.7787	2.61552	1.3871	1
Acp53C14a	5.04326	2.6509	3.23758	0.923451	3.84708	2.08052	1.8491	0.886823	1
Acp53C14b	7.64802	3.24829	3.73567	1.50668	5.44815	2.62118	2.07852	1.05555	1
Acp53C14c	1.85658	2.35221	2.11688	1.60389	2.1044	1.86038	1.13116	0.177807	1
Acp53Ea	7.92512	5.41381	3.23758	1.55529	6.66947	2.39643	2.78308	1.47668	0.229739
Acp54A1	0.138551	0	0.280175	0.097205	0.069276	0.18869	0.367139	-1.4456	1
Acp62F	2.35537	1.5308	1.05844	0.631835	1.94308	0.845137	2.29914	1.20109	0.905999
Acp63F	0.886727	0.522713	0.778264	0.413123	0.70472	0.595693	1.18302	0.24248	1
Acp65Aa	0.277102	0.11201	0.124522	0.291616	0.194556	0.208069	0.935055	-0.096877	1
Acp76A	1.93971	1.23211	0.591481	0.534629	1.58591	0.563055	2.81662	1.49396	0.79907
Acp95EF	20.4224	5.52582	2.86401	6.05103	12.9741	4.45752	2.91061	1.54132	1
Acp98AB	1.77345	0.672059	0.747133	2.28432	1.22276	1.51573	0.806712	-0.309875	1
Acph-1	12.2756	16.9508	14.6002	11.5917	14.6132	13.096	1.11586	0.15815	1
Acsl	685.384	710.778	781.346	724.277	698.081	752.811	0.927299	-0.108894	1
Act42A	23.8585	22.8874	20.2971	17.181	23.3729	18.7391	1.24728	0.318788	1
Act57B	417.288	390.84	446.661	524.641	404.064	485.651	0.832004	-0.265337	0.334073
Act5C	1071.19	1147.06	915.985	1056.77	1109.12	986.377	1.12444	0.169211	1
Act79B	34.5823	35.2084	23.9083	20.1458	34.8954	22.027	1.58421	0.663761	0.012799
Act87E	100.256	104.169	90.5277	99.7813	102.212	95.1545	1.07417	0.103227	1
Act88F	3.21438	2.27753	8.03168	6.73147	2.74596	7.38158	0.372002	-1.42662	0.008385
Actbeta	113.279	121.269	115.339	108.19	117.274	111.764	1.0493	0.069431	1
Actn	156.396	154.611	142.547	136.403	155.504	139.475	1.11492	0.156941	1
Actn3	0.831306	0.298693	0.498089	0.558931	0.564999	0.52851	1.06904	0.09632	1
Acyp	0.443363	0.298693	0.186783	0.072904	0.371028	0.129844	2.8575	1.51475	1
Acyp2	3.02041	3.3603	2.55271	4.05832	3.19035	3.30551	0.965162	-0.051158	1
AdSL	30.7306	34.6857	39.8782	36.5492	32.7082	38.2137	0.855928	-0.224439	1
AdSS	98.7038	100.585	106.902	88.2381	99.6443	97.5702	1.02126	0.030347	1
Ada	0.997567	0.821406	0.996178	1.11786	0.909486	1.05702	0.860426	-0.216878	1
Ada1-1	0.083131	0.074673	0.249044	0.121507	0.078902	0.185276	0.425863	-1.23154	1
Ada1-2	3.40835	3.3603	3.42436	4.39854	3.38433	3.91145	0.865236	-0.208835	1
Ada2a	9.89254	13.1425	12.1409	10.3767	11.5175	11.2588	1.02298	0.032778	1
Ada2b	30.1487	30.5787	29.4806	29.4046	30.3637	29.4426	1.03128	0.044442	1
Ada3	37.6582	36.3659	37.6057	30.3767	37.012	33.9912	1.08887	0.122833	1
Adam	54.1457	66.3472	63.9733	65.2005	60.2465	64.5869	0.932797	-0.100364	1
AdamTS-A	43.1725	39.6142	47.1628	40.2916	41.3933	43.7272	0.946627	-0.079132	1
Adar	349.093	338.643	427.049	365.929	343.868	396.489	0.867283	-0.205426	1
Adat1	7.23236	5.52582	7.90716	5.75942	6.37909	6.83329	0.933532	-0.099229	1
Adck	7.01068	7.05662	8.43638	6.97448	7.03365	7.70543	0.912818	-0.131602	1
AdenoK	97.152	109.322	86.6052	85.6865	103.237	86.1458	1.1984	0.261104	1
Adf1	39.0714	39.3528	40.4386	39.8785	39.2121	40.1585	0.976433	-0.034408	1
Adgf-A	21.3369	21.0579	18.118	18.0316	21.1974	18.0748	1.17276	0.229906	1
Adgf-A2	5.68059	4.62974	4.4828	4.15553	5.15517	4.31916	1.19356	0.255267	1
Adgf-B	0.720465	0.746733	0.373567	0.315917	0.733599	0.344742	2.12797	1.08947	1
Adgf-C	4.96013	4.66708	5.91481	5.22479	4.8136	5.5698	0.864233	-0.210507	1
Adgf-D	30.4535	38.7181	37.4189	31.7618	34.5858	34.5904	0.999868	-0.000191	1
Adgf-E	0.775886	0.261356	1.40088	0.267315	0.518621	0.834095	0.621777	-0.68553	1
Adh	1310.22	1510.15	1811.64	2031.71	1410.19	1921.68	0.733832	-0.446479	0.08568
Adhr	1309.81	1510.01	1803.39	2024.67	1409.91	1914.03	0.736617	-0.441014	0.095211
Adi1	18.0671	20.9085	18.0557	24.7631	19.4878	21.4094	0.910245	-0.135674	1
AdipoR	369.626	415.109	418.581	420.583	392.368	419.582	0.935139	-0.096748	1
Adk1	47.2459	49.9191	50.7117	53.633	48.5825	52.1724	0.931192	-0.102849	1
Adk2	48.4374	55.5196	52.7663	46.6586	51.9785	49.7124	1.04558	0.064309	1
Adk3	9.94796	10.6036	11.6428	8.91859	10.2758	10.2807	0.999521	-0.000691	1
AdoR	13.7166	14.1879	14.071	12.6367	13.9522	13.3539	1.04481	0.063241	1
Ady43A	22.1682	25.1276	28.2977	24.1555	23.6479	26.2266	0.901675	-0.149321	1
Aef1	87.4257	80.6845	83.1808	106.245	84.0551	94.7131	0.88747	-0.172229	1
Afti	108.375	102.265	105.377	106.44	105.32	105.908	0.994443	-0.00804	1
Ag5r	6.17938	4.85376	2.70836	2.38153	5.51657	2.54494	2.16766	1.11614	0.119344
Ag5r2	0.249392	0.261356	0.373567	0.194411	0.255374	0.283989	0.899241	-0.153221	1
Ahcy13	49.1302	52.3086	57.8717	48.7485	50.7194	53.3101	0.951404	-0.071871	1
Ahcy89E	10.2805	10.865	11.3315	10.0121	10.5727	10.6718	0.990713	-0.013461	1
Ak6	0.942147	1.38146	1.24522	0.850547	1.1618	1.04788	1.10871	0.148884	1
Akap200	227.002	236.229	214.396	260.219	231.615	237.307	0.976014	-0.035026	1
Akh	0.332522	0.261356	0.311306	0.267315	0.296939	0.289311	1.02637	0.037552	1
AkhR	96.4315	104.767	78.6047	71.5917	100.599	75.0982	1.33957	0.421767	0.079811
Akt1	110.619	116.08	110.856	117.813	113.349	114.334	0.991385	-0.012483	1
Alas	95.1291	90.2426	91.9285	85.808	92.6859	88.8683	1.04296	0.060681	1
Ald	1259.87	1382.13	1258.67	1243.6	1321	1251.13	1.05584	0.078395	1
Aldh	408.615	497.287	452.265	386.44	452.951	419.352	1.08012	0.111191	1
Aldh-III	172.025	181.867	185.102	186.683	176.946	185.893	0.951872	-0.071161	1
Alg-2	22.1682	25.2769	24.4064	23.9125	23.7225	24.1594	0.981916	-0.026328	1
Alg10	8.28535	7.65401	7.75151	5.63791	7.96968	6.69471	1.19044	0.251501	1
Alh	255.654	232.01	237.09	289.818	243.832	263.454	0.925521	-0.111663	1
Alk	444.915	432.022	477.823	423.256	438.469	450.54	0.973208	-0.03918	1
AlkB	2.13369	2.94959	3.20645	2.91616	2.54164	3.0613	0.830248	-0.268386	1
Alp1	0.138551	0.186683	0.155653	0.194411	0.162617	0.175032	0.929072	-0.106137	1
Alp2	1.21925	0.22402	1.55653	0.486027	0.721634	1.02128	0.7066	-0.501034	1
Alp4	37.1871	37.71	37.0142	28.6027	37.4485	32.8084	1.14143	0.190842	1
Alr	11.2503	12.0224	11.3004	12.2479	11.6364	11.7741	0.9883	-0.01698	1
Als2	114.138	106.633	116.895	110.595	110.386	113.745	0.970465	-0.043251	1
Ama	0.193971	0.33603	0.155653	0.097205	0.265	0.126429	2.09604	1.06767	1
Amnionless	5.92998	5.60049	5.79028	5.73511	5.76524	5.7627	1.00044	0.000636	1
Amph	250.999	245.152	209.104	235.504	248.076	222.304	1.11593	0.158246	1
Amt	0.637335	1.08276	1.05844	0.72904	0.860048	0.893739	0.962304	-0.055436	1
Amun	188.762	179.589	171.467	209.55	184.176	190.509	0.966757	-0.048775	1
Amy-d	42.3689	31.2508	32.7493	36.2576	36.8098	34.5035	1.06685	0.09335	1
Amy-p	20.2285	11.0143	8.59203	3.30498	15.6214	5.94851	2.6261	1.39292	1
Amyrel	0.221682	0.11201	0.249044	0.097205	0.166846	0.173125	0.963731	-0.053298	1
Ance	28.3475	31.1761	24.3441	21.3609	29.7618	22.8525	1.30235	0.381112	0.843004
Ance-2	0.02771	0.261356	0	0.145808	0.144533	0.072904	1.98252	0.987332	1
Ance-3	23.8031	25.3516	29.0759	32.9526	24.5773	31.0143	0.792452	-0.335605	0.895129
Ance-4	28.2921	36.8139	35.0841	26.051	32.553	30.5676	1.06495	0.090789	1
Ance-5	50.4603	59.4399	53.2644	54.6294	54.9501	53.9469	1.0186	0.026583	1
Andorra	0.277102	0.149347	0.249044	0.243013	0.213225	0.246029	0.866664	-0.206456	1
Ank	552.375	574.2	604.836	504.982	563.288	554.909	1.0151	0.021622	1
Ank2	3368.15	3348.13	3114.61	3041.36	3358.14	3077.99	1.09102	0.125674	1
Ankle2	59.6878	56.453	65.2808	53.9247	58.0704	59.6027	0.974291	-0.037575	1
Anp	3.21438	0.597386	1.43201	2.30863	1.90589	1.87032	1.01902	0.027179	1
Ant2	9.03353	7.87803	6.22611	15.8445	8.45578	11.0353	0.766249	-0.384115	1
Antp	6.81671	7.35532	6.78646	6.63426	7.08601	6.71036	1.05598	0.078584	1
AnxB10	59.9926	76.3534	62.7592	53.39	68.173	58.0746	1.17389	0.231293	1
AnxB11	35.1365	39.8755	33.3408	37.3025	37.506	35.3217	1.06184	0.086569	1
AnxB9	142.818	171.338	135.48	126.245	157.078	130.863	1.20033	0.263427	1
Aos1	8.50703	8.81145	8.21847	7.72782	8.65924	7.97314	1.08605	0.119091	1
Apc	363.89	331.549	369.831	356.379	347.72	363.105	0.957629	-0.062461	1
Apc2	2.85415	3.0616	2.42818	2.74605	2.95788	2.58712	1.14331	0.193217	1
ApepP	10.0865	12.0971	10.1174	7.55771	11.0918	8.83757	1.25507	0.327771	1
Apf	4.48905	6.16054	4.79411	7.07169	5.3248	5.9329	0.897504	-0.156009	1
Aplip1	116.549	123.323	119.106	100.559	119.936	109.832	1.09199	0.126964	1
Apoltp	808.889	883.31	944.875	784.325	846.099	864.6	0.978602	-0.031206	1
Appl	1412.89	1335.57	1204.13	1473.68	1374.23	1338.91	1.02638	0.037568	1
Aprt	5.04326	4.59241	4.76297	5.90522	4.81783	5.3341	0.903214	-0.146861	1
Aps	187.321	196.017	184.168	217.059	191.669	200.614	0.955413	-0.065804	1
Arc1	371.344	440.684	480.095	489.502	406.014	484.799	0.837491	-0.255855	1
Arc2	2.10598	2.57623	1.80557	1.9198	2.3411	1.86269	1.25684	0.329801	1
Arc42	30.5089	30.2053	29.6363	27.8979	30.3571	28.7671	1.05527	0.077616	1
Arf102F	24.3296	28.8239	25.4648	23.1592	26.5767	24.312	1.09315	0.128496	1
Arf51F	65.2298	62.4642	64.3469	69.0401	63.847	66.6935	0.95732	-0.062926	1
Arf79F	195.689	194.897	182.145	241.482	195.293	211.814	0.922006	-0.117152	1
ArfGAP1	37.6305	36.3659	41.2169	34.7752	36.9982	37.996	0.973738	-0.038395	1
ArfGAP3	55.1156	53.2794	54.2606	47.5091	54.1975	50.8848	1.0651	0.09099	1
Arfip	25.1332	28.1892	24.3752	28.2624	26.6612	26.3188	1.01301	0.018644	1
Arfrp1	7.03839	6.12321	7.5336	7.07169	6.5808	7.30264	0.901153	-0.150155	1
Argk	1513.48	1418.12	1095.3	1108.97	1465.8	1102.13	1.32997	0.411389	0.00194
Arl1	13.3009	15.308	12.39	14.435	14.3045	13.4125	1.0665	0.092889	1
Arl2	2.52163	3.92035	2.80175	3.93682	3.22099	3.36928	0.955986	-0.064938	1
Arl4	41.3159	46.7455	41.8706	40.2673	44.0307	41.069	1.07212	0.100461	1
Arl5	14.7418	13.6279	15.0672	16.2819	14.1849	15.6745	0.904961	-0.144072	1
Arl6	0.277102	0.33603	0.404697	0.534629	0.306566	0.469663	0.652736	-0.61543	1
Arp1	43.3388	49.2844	48.3458	40.1944	46.3116	44.2701	1.04611	0.06504	1
Arp10	15.7394	21.1699	19.5811	14.7266	18.4546	17.1539	1.07583	0.10545	1
Arp2	62.4311	68.214	62.6347	54.0219	65.3226	58.3283	1.11991	0.163386	1
Arp3	26.1861	30.28	28.5156	26.0753	28.2331	27.2955	1.03435	0.048725	1
Arp5	14.6864	16.0921	14.071	13.9004	15.3892	13.9857	1.10036	0.137972	1
Arp53D	0.665045	0.373366	0.435828	0.340219	0.519205	0.388023	1.33808	0.420163	1
Arp6	10.6407	13.1798	13.1994	10.5468	11.9103	11.8731	1.00313	0.004514	1
Arp8	9.64315	9.44617	8.99673	7.339	9.54466	8.16787	1.16856	0.224735	1
Arpc1	68.5273	67.318	73.4059	70.401	67.9226	71.9034	0.944637	-0.082167	1
Arpc2	32.8089	31.1388	36.2671	33.2442	31.9738	34.7557	0.91996	-0.120357	1
Arpc3A	6.62274	9.44617	7.65812	6.36695	8.03445	7.01253	1.14573	0.196264	1
Arpc3B	0.637335	0.709396	0.435828	0.267315	0.673366	0.351572	1.9153	0.937573	1
Arpc4	11.2781	11.649	12.7635	11.616	11.4635	12.1898	0.940422	-0.088619	1
Arpc5	12.2756	11.089	11.7051	12.6853	11.6823	12.1952	0.957943	-0.061988	1
Arr1	4279.9	4928.55	5105.1	4380.12	4604.22	4742.61	0.97082	-0.042724	1
Arr2	6771.21	6816.1	7165.44	6455.36	6793.66	6810.4	0.997541	-0.003552	1
Ars2	97.1797	100.361	102.264	99.7084	98.7703	100.986	0.978058	-0.032008	1
Art1	11.9985	11.5744	12.4211	9.84204	11.7864	11.1316	1.05883	0.082471	1
Art2	0.859016	0.821406	0.996178	0.704739	0.840211	0.850459	0.987951	-0.017488	1
Art3	5.54204	7.42999	5.10541	5.12758	6.48602	5.1165	1.26767	0.342176	1
Art4	20.1176	21.1325	25.6516	26.6343	20.6251	26.1429	0.788935	-0.342021	1
Art6	0.498784	0.410703	0.342436	0.340219	0.454743	0.341328	1.33228	0.413896	1
Art7	12.1648	11.3877	12.3588	9.52612	11.7762	10.9425	1.07619	0.105938	1
Art8	1.80116	1.94151	1.02731	1.7497	1.87133	1.3885	1.34774	0.430538	1
Art9	0.05542	0.037337	0.062261	0.048603	0.046379	0.055432	0.836676	-0.257259	1
Asap	138.939	128.475	144.757	121.774	133.707	133.266	1.00331	0.004773	1
Asator	532.175	512.744	552.038	522.722	522.459	537.38	0.972234	-0.040624	1
Asciz	5.87456	6.08587	5.32332	6.14824	5.98022	5.73578	1.04262	0.060208	1
Ask1	79.0572	85.3889	89.0334	72.6367	82.2231	80.835	1.01717	0.024562	1
AsnS	43.7267	46.6335	53.7313	49.2345	45.1801	51.4829	0.877574	-0.188407	1
Asph	44.1978	47.7536	53.9493	51.3244	45.9757	52.6368	0.873451	-0.195202	1
AstA	23.1103	21.1699	31.3173	36.2576	22.1401	33.7875	0.655275	-0.609827	0.02732
AstA-R1	20.3947	23.5968	23.6592	18.1531	21.9957	20.9062	1.05212	0.073296	1
AstA-R2	2.60476	2.91226	2.39705	2.67315	2.75851	2.5351	1.08813	0.121846	1
AstC	35.5522	41.0703	46.7581	53.8274	38.3112	50.2928	0.761764	-0.392583	0.343897
AstC-R1	15.1575	14.972	16.1879	17.2539	15.0647	16.7209	0.900952	-0.150478	1
AstC-R2	16.2105	16.2041	16.1256	16.7436	16.2073	16.4346	0.986167	-0.020096	1
AstCC	0.471074	0.634723	0.466958	0.437424	0.552898	0.452191	1.22271	0.290081	1
Asx	183.996	183.136	170.72	192.321	183.566	181.52	1.01127	0.016167	1
Atac1	3.02041	3.13628	3.58001	4.13123	3.07835	3.85562	0.798405	-0.324808	1
Atac2	6.89984	9.14748	8.06281	7.02309	8.02366	7.54295	1.06373	0.089131	1
Atac3	13.4395	13.2918	12.7635	12.1264	13.3656	12.4449	1.07398	0.10297	1
Ate1	41.0942	42.5264	43.3649	41.9927	41.8103	42.6788	0.979651	-0.02966	1
Atet	145.118	136.092	162.19	138.493	140.605	150.342	0.935237	-0.096596	1
Atf-2	15.4069	14.8973	13.5729	13.5115	15.1521	13.5422	1.11888	0.162052	1
Atf3	164.322	155.432	170.72	215.456	159.877	193.088	0.828001	-0.272295	0.611959
Atf6	133.064	126.683	133.488	118.736	129.874	126.112	1.02983	0.042404	1
Atg1	256.763	233.13	168.198	146.075	244.946	157.137	1.55881	0.640444	2.2e-05
Atg10	2.49392	3.62165	2.92627	1.7497	3.05779	2.33798	1.30787	0.387222	1
Atg101	60.242	56.6023	57.4359	49.5261	58.4222	53.481	1.09239	0.12749	1
Atg12	4.0734	3.73366	2.98853	6.99878	3.90353	4.99366	0.781698	-0.355317	1
Atg13	50.5711	49.3217	55.5369	53.4872	49.9464	54.5121	0.916245	-0.126195	1
Atg14	21.614	22.8874	24.313	19.6355	22.2507	21.9742	1.01258	0.018036	1
Atg16	24.2187	24.1941	24.2818	23.062	24.2064	23.6719	1.02258	0.032215	1
Atg17	261.086	263.223	247.301	226.464	262.154	236.883	1.10668	0.146245	1
Atg18a	56.612	59.1412	65.1563	53.39	57.8766	59.2731	0.976439	-0.034399	1
Atg18b	51.9289	58.9172	55.1945	49.842	55.4231	52.5183	1.05531	0.077668	1
Atg2	142.43	143.821	150.672	120.17	143.126	135.421	1.05689	0.07983	1
Atg3	37.9353	42.0411	34.6794	38.5662	39.9882	36.6228	1.09189	0.12683	1
Atg4a	49.9615	55.5943	52.4861	51.4702	52.7779	51.9782	1.01538	0.022028	1
Atg4b	35.1643	31.6241	32.2513	28.9186	33.3942	30.5849	1.09185	0.126777	1
Atg5	19.1478	21.0205	18.7095	19.8542	20.0841	19.2818	1.04161	0.058815	1
Atg6	16.0442	18.0336	15.7521	14.9696	17.0389	15.3608	1.10924	0.149575	1
Atg7	9.72628	10.5289	11.3315	9.45322	10.1276	10.3924	0.974523	-0.037231	1
Atg8a	281.813	320.012	260.314	312.102	300.913	286.208	1.05138	0.072281	1
Atg8b	1.05299	0.44804	0.280175	0.315917	0.750514	0.298046	2.51811	1.33234	1
Atg9	44.0592	47.0068	45.0148	35.8931	45.533	40.4539	1.12555	0.170634	1
Atox1	34.5823	41.929	39.0688	35.0911	38.2557	37.08	1.03171	0.045034	1
Atpalpha	4846.29	4765.31	4365.5	5079.1	4805.8	4722.3	1.01768	0.025288	1
AttA	7.78657	7.72868	1.21409	0.801944	7.75763	1.00802	7.69592	2.94409	0
AttB	4.84929	4.36839	2.11688	1.94411	4.60884	2.03049	2.26981	1.18257	0.179915
AttC	6.73358	2.72557	4.0781	3.08627	4.72958	3.58219	1.32031	0.400871	1
AttD	0.498784	0.522713	0.031131	0.145808	0.510749	0.088469	5.77317	2.52936	1
Atu	17.8731	18.7803	18.8651	15.2126	18.3267	17.0389	1.07558	0.105117	1
Atx-1	0.360233	0.22402	0.186783	0.170109	0.292126	0.178446	1.63705	0.711102	1
Atx2	402.435	345.327	353.861	453.341	373.881	403.601	0.926362	-0.110351	1
Atxn7	40.0967	40.5849	42.4621	38.5662	40.3408	40.5141	0.995721	-0.006186	1
Aven	2.9927	3.58432	2.80175	3.18347	3.28851	2.99261	1.09888	0.136029	1
Awh	6.09624	5.26447	8.03168	7.07169	5.68036	7.55168	0.752197	-0.410817	1
Axn	91.0834	86.1356	94.8859	87.5577	88.6095	91.2218	0.971363	-0.041917	1
Axs	9.5046	11.9104	11.5494	10.9599	10.7075	11.2547	0.951382	-0.071903	1
Axud1	109.428	105.14	106.529	109.623	107.284	108.076	0.99267	-0.010615	1
B-H1	8.92269	7.57934	9.40143	9.113	8.25101	9.25721	0.891306	-0.166007	1
B-H2	12.6081	10.9396	11.0513	13.1956	11.7739	12.1235	0.971164	-0.042214	1
B4	357.573	362.651	359.122	318.59	360.112	338.856	1.06273	0.087771	1
B52	343.357	327.853	332.505	352.394	335.605	342.45	0.980013	-0.029127	1
B9d1	0.138551	0.037337	0.186783	0.145808	0.087944	0.166295	0.52884	-0.919096	1
B9d2	0.443363	0.149347	0.342436	0.194411	0.296355	0.268424	1.10406	0.142816	1
BBS1	0.387943	0.746733	0.498089	0.340219	0.567338	0.419154	1.35353	0.436728	1
BBS4	1.30238	1.60547	1.5254	1.14216	1.45393	1.33378	1.09008	0.124435	1
BBS8	0.609625	0.970753	0.435828	0.72904	0.790189	0.582434	1.3567	0.440103	1
BCAS2	5.07097	5.33914	5.26106	4.66586	5.20505	4.96346	1.04867	0.068567	1
BCL7-like	10.8347	12.6571	11.3004	10.4496	11.7459	10.875	1.08008	0.111145	1
BEAF-32	19.3971	21.9166	19.5811	20.6561	20.6569	20.1186	1.02675	0.03809	1
BG642163	9.80941	5.15246	3.7668	2.26002	7.48093	3.01341	2.48255	1.31182	0.400807
BG642167	1.05299	0.261356	0.373567	0.097205	0.657172	0.235386	2.79189	1.48124	1
BG642312	9.39376	4.25638	4.10923	2.26002	6.82507	3.18463	2.14313	1.09972	1
BHD	6.87213	6.64592	6.84872	5.92952	6.75903	6.38912	1.0579	0.081197	1
BI-1	82.0499	92.4455	73.4059	79.7084	87.2477	76.5571	1.13964	0.188581	1
BRWD3	133.896	125.152	138.998	136.258	129.524	137.628	0.941119	-0.087551	1
BTBD9	42.8123	38.8301	39.349	43.3536	40.8212	41.3513	0.98718	-0.018615	1
Bacc	593.442	630.765	588.523	757.934	612.103	673.229	0.909206	-0.137321	1
Bace	15.3792	3.73366	6.63081	2.47874	9.55641	4.55477	2.09811	1.06909	1
Baldspot	140.02	129.595	128.912	133.609	134.808	131.26	1.02703	0.038472	1
Bap111	40.9834	36.9633	38.9755	43.8882	38.9733	41.4318	0.940662	-0.088252	1
Bap170	56.7228	51.8233	54.2917	60.3159	54.273	57.3038	0.94711	-0.078396	1
Bap55	10.9455	11.0516	13.1994	10.9842	10.9986	12.0918	0.909592	-0.136708	1
Bap60	27.0175	30.9147	29.9476	23.9125	28.9661	26.9301	1.0756	0.105148	1
Bdbt	7.56489	8.77411	7.22229	7.3147	8.1695	7.26849	1.12396	0.168591	1
Bem46	12.719	10.1556	12.4834	12.8554	11.4373	12.6694	0.902749	-0.147602	1
Best1	43.505	45.476	52.8597	42.5273	44.4905	47.6935	0.932842	-0.100295	1
Best2	87.2871	87.6664	84.0525	78.4933	87.4768	81.2729	1.07633	0.106126	1
Best3	0.277102	0.149347	0.466958	0.194411	0.213225	0.330684	0.644797	-0.633084	1
Best4	0.110841	0.037337	0.124522	0.194411	0.074089	0.159467	0.464604	-1.10593	1
Bet1	5.95769	4.51773	4.45167	7.02309	5.23771	5.73738	0.912911	-0.131454	1
Bet3	16.8478	17.7722	16.0011	20.0486	17.31	18.0249	0.960342	-0.05838	1
Bet5	6.89984	5.78718	5.66576	9.21021	6.34351	7.43798	0.852854	-0.22963	1
Bgb	15.8502	13.7399	14.1021	17.0838	14.7951	15.593	0.948828	-0.075782	1
BicC	1.21925	0.44804	0.591481	0.558931	0.833645	0.575206	1.4493	0.535354	1
BicD	175.101	185.04	187.593	172.588	180.071	180.09	0.99989	-0.000159	1
BigH1	0.166261	0.522713	0.280175	0.267315	0.344487	0.273745	1.25842	0.331618	1
Bili	104.08	95.2831	103.665	113.827	99.6813	108.746	0.916643	-0.125569	1
Bin1	5.62517	6.57125	6.78646	5.83232	6.09821	6.30939	0.966529	-0.049115	1
Bka	4.71073	5.45115	3.7668	4.00972	5.08094	3.88826	1.30674	0.385972	1
Blimp-1	319.61	303.36	318.746	357.157	311.485	337.951	0.921686	-0.117653	1
Blm	18.6213	18.967	17.9935	16.3791	18.7941	17.1863	1.09356	0.129025	1
Blos1	6.29022	8.10205	6.22611	6.53706	7.19613	6.38159	1.12764	0.173307	1
Blos2	4.01798	4.29371	3.42436	4.05832	4.15585	3.74134	1.11079	0.151587	1
Blos3	2.77102	2.53889	2.52157	4.10693	2.65496	3.31425	0.801073	-0.319995	1
Blos4	2.96499	3.24829	4.10923	2.43013	3.10664	3.26968	0.950135	-0.073796	1
Bmcp	19.2309	20.7592	30.757	25.1276	19.995	27.9423	0.715583	-0.482809	0.294376
BoYb	0	0.22402	0.217914	0.218712	0.11201	0.218313	0.51307	-0.962771	1
BobA	0	0.037337	0.062261	0	0.018669	0.031131	0.599678	-0.737739	1
Br140	58.1083	58.8425	60.6735	51.8833	58.4754	56.2784	1.03904	0.055249	1
Brca2	18.455	19.0043	19.2387	18.4447	18.7297	18.8417	0.994054	-0.008603	1
Brd	0.110841	0.037337	0.062261	0	0.074089	0.031131	2.37994	1.25092	1
Brd8	18.0948	20.5352	16.4681	13.9247	19.315	15.1964	1.27103	0.345992	1
Bre1	76.5356	79.527	80.0678	73.4143	78.0313	76.7411	1.01681	0.024055	1
Brf	19.12	24.3808	22.0716	17.6914	21.7504	19.8815	1.094	0.12962	1
Brms1	11.2226	13.0678	13.7597	11.7375	12.1452	12.7486	0.95267	-0.069952	1
Bro	0.02771	0	0	0	0.013855	0	NA	NA	NA
Bruce	933.28	881.294	981.951	819.174	907.287	900.562	1.00747	0.010733	1
Bsg	660.334	634.611	635.437	752.345	647.473	693.891	0.933104	-0.09989	1
Bsg25A	0.05542	0.074673	0.124522	0.218712	0.065047	0.171617	0.379023	-1.39964	1
Bsg25D	149.58	152.109	142.671	136.695	150.845	139.683	1.0799	0.110905	1
BtbVII	232.766	218.643	223.642	214.459	225.705	219.051	1.03038	0.043171	1
Bteb2	0	0	0	0	0	0	NA	NA	NA
BthD	0.415653	0.261356	0.093392	0.267315	0.338504	0.180353	1.8769	0.908352	1
Btk29A	70.3008	70.3049	66.6817	65.2977	70.3028	65.9897	1.06536	0.091343	1
Btnd	0.110841	0.22402	0.062261	0.024301	0.16743	0.043281	3.86843	1.95175	1
BuGZ	273.527	255.793	279.895	304.739	264.66	292.317	0.905389	-0.14339	1
Bub1	42.4243	40.8463	39.1622	44.6901	41.6353	41.9262	0.993062	-0.010045	1
Bub3	11.2781	11.5744	12.172	10.0851	11.4262	11.1286	1.02675	0.038081	1
BubR1	6.42877	7.01929	6.81759	6.39125	6.72403	6.60442	1.01811	0.025894	1
Buffy	7.56489	8.02738	10.5844	12.8554	7.79613	11.7199	0.665205	-0.58813	0.51254
Bug22	6.92755	7.61667	6.94211	7.16889	7.27211	7.0555	1.0307	0.043626	1
Burs	0.02771	0.11201	0	0.097205	0.06986	0.048602	1.43737	0.523432	1
Bx	106.324	96.9259	97.3452	104.423	101.625	100.884	1.00734	0.010557	1
Bx42	38.1292	36.2165	40.2829	34.5079	37.1729	37.3954	0.994049	-0.008611	1
Bzd	11.0287	12.5824	12.7947	10.7655	11.8056	11.7801	1.00216	0.003117	1
C15	1.85658	1.23211	1.80557	1.65249	1.54435	1.72903	0.893186	-0.162968	1
C1GalTA	41.1774	48.7616	42.7111	44.5443	44.9695	43.6277	1.03076	0.043702	1
C3G	250.306	232.869	234.756	235.601	241.587	235.178	1.02725	0.03879	1
C901	1.33009	0.672059	1.40088	1.38518	1.00107	1.39303	0.718633	-0.476672	1
CAH1	98.9531	111.487	114.841	93.3657	105.22	104.103	1.01073	0.015397	1
CAH2	85.5691	89.7946	91.9285	98.5662	87.6819	95.2474	0.92057	-0.119401	1
CAHbeta	8.4239	8.47542	9.6816	13.7789	8.44966	11.7302	0.720332	-0.473266	1
CAP	464.035	459.838	440.84	465.905	461.937	453.372	1.01889	0.026998	1
CASK	797.777	757.411	784.334	891.106	777.594	837.72	0.928227	-0.107451	1
CBP	1.0807	1.94151	1.80557	1.7983	1.5111	1.80194	0.838599	-0.253947	1
CCAP	0.332522	0.709396	0.56035	0.583232	0.520959	0.571791	0.911101	-0.134317	1
CCAP-R	3.29752	4.77909	3.61114	3.81531	4.0383	3.71323	1.08754	0.121075	1
CCDC151	0	0.186683	0.093392	0.121507	0.093341	0.10745	0.868705	-0.203062	1
CCDC53	2.07827	2.46422	1.99236	2.21142	2.27124	2.10189	1.08057	0.111795	1
CCHa1	2.52163	3.0616	2.77062	4.00972	2.79162	3.39017	0.823444	-0.280257	1
CCHa1-R	6.20709	7.09396	6.63081	6.39125	6.65052	6.51103	1.02142	0.030582	1
CCHa2	122.922	125.003	155.03	216.233	123.963	185.632	0.667789	-0.582536	0.000131
CCHa2-R	4.71073	4.06969	4.82524	3.96112	4.39021	4.39318	0.999326	-0.000973	1
CCKLR-17D1	9.67086	9.52084	9.30804	8.96719	9.59585	9.13761	1.05015	0.070593	1
CCKLR-17D3	9.00582	10.0809	10.5533	8.48117	9.54335	9.51721	1.00275	0.003958	1
CCY	0.110841	0	0	0.097205	0.055421	0.048602	1.14027	0.189382	1
CD98hc	159.057	171.338	163.684	138.955	165.197	151.32	1.09171	0.126589	1
CDC45L	10.613	9.40883	9.02786	8.84568	10.0109	8.93677	1.12019	0.163749	1
CDK2AP1	16.7093	16.9882	16.219	17.9101	16.8487	17.0646	0.987352	-0.018364	1
CDase	50.5988	49.9564	46.727	40.7533	50.2776	43.7401	1.14946	0.200958	1
CG10000	0.083131	0.037337	0.186783	0	0.060234	0.093392	0.644957	-0.632725	1
CG10005	0.110841	0.11201	0.404697	0.243013	0.111425	0.323855	0.344059	-1.53927	1
CG10011	255.239	229.284	232.981	227.023	242.261	230.002	1.0533	0.074918	1
CG10013	0.138551	0	0.093392	0.072904	0.069276	0.083148	0.833161	-0.263333	1
CG10014	1.16383	0.896079	0.747133	0.170109	1.02995	0.458621	2.24576	1.1672	1
CG10019	32.1716	28.0771	29.2005	31.4702	30.1243	30.3353	0.993045	-0.01007	1
CG10026	23.5814	20.1618	27.5817	31.8833	21.8716	29.7325	0.735612	-0.442983	0.47812
CG10029	0.526494	0.485376	0.280175	0.170109	0.505935	0.225142	2.24718	1.16812	1
CG10031	7.73115	9.48351	9.65047	12.1507	8.60733	10.9006	0.789622	-0.340766	1
CG10032	0.083131	0.037337	0.280175	0.170109	0.060234	0.225142	0.267536	-1.9022	1
CG10035	0.083131	0.11201	0.186783	0.170109	0.09757	0.178446	0.546777	-0.870977	1
CG10038	7.64802	8.69944	6.97325	6.56136	8.17373	6.7673	1.20783	0.272413	1
CG10041	0.609625	0.33603	0.529219	0.486027	0.472827	0.507623	0.931453	-0.102445	1
CG10050	3.38064	3.65899	2.98853	3.79101	3.51982	3.38977	1.03836	0.054313	1
CG10051	0.637335	0.634723	0.933917	0.704739	0.636029	0.819328	0.776281	-0.365348	1
CG10053	2.77102	2.20286	2.17914	2.30863	2.48694	2.24388	1.10832	0.148375	1
CG10055	26.2139	28.1892	28.1109	26.8287	27.2015	27.4698	0.990234	-0.014159	1
CG10062	10.2805	9.85687	10.2108	9.25881	10.0687	9.73481	1.0343	0.048649	1
CG10063	0.415653	0.149347	0.342436	0.097205	0.2825	0.219821	1.28514	0.361923	1
CG10064	2.10598	0.933416	1.05844	0.704739	1.5197	0.881589	1.72382	0.785605	1
CG10068	14.825	15.9801	15.2228	13.3414	15.4025	14.2821	1.07845	0.108955	1
CG10073	0.332522	0.44804	0.342436	0.36452	0.390281	0.353478	1.10412	0.142893	1
CG10075	9.42147	10.1182	9.52595	9.45322	9.76985	9.48958	1.02953	0.041991	1
CG10077	1398.45	1284.72	1512.17	1686.93	1341.58	1599.55	0.838728	-0.253726	0.604966
CG10081	0.02771	0.11201	0.093392	0.267315	0.06986	0.180353	0.387351	-1.36828	1
CG10082	337.316	349.21	323.82	318.931	343.263	321.375	1.06811	0.095055	1
CG10086	0.249392	0.074673	0.124522	0.36452	0.162032	0.244521	0.662653	-0.593675	1
CG10089	58.524	62.3522	57.7161	56.7436	60.4381	57.2298	1.05606	0.07869	1
CG10092	13.0515	12.3584	14.3512	11.0328	12.705	12.692	1.00102	0.001474	1
CG10096	9.75399	6.34723	14.787	5.10328	8.05061	9.94515	0.809501	-0.304894	1
CG10097	9.75399	6.34723	14.787	5.10328	8.05061	9.94515	0.809501	-0.304894	1
CG10098	31.7559	37.2993	34.5238	30.5954	34.5276	32.5596	1.06044	0.084668	1
CG10103	43.7267	49.359	47.4118	50.8141	46.5429	49.113	0.94767	-0.077544	1
CG10104	0.387943	0.186683	0.186783	0.315917	0.287313	0.25135	1.14308	0.192924	1
CG10116	0.332522	0.373366	0.684872	0.36452	0.352944	0.524696	0.672664	-0.572041	1
CG10126	11.0287	13.7025	9.33917	11.8347	12.3656	10.587	1.168	0.224045	1
CG10131	1.93971	2.01618	1.89896	2.01701	1.97795	1.95799	1.01019	0.014632	1
CG10132	124.197	119.963	132.927	107.145	122.08	120.036	1.01703	0.024358	1
CG10133	2.60476	3.21095	3.11306	3.7181	2.90786	3.41558	0.85135	-0.232175	1
CG10137	59.2721	56.4903	60.1754	53.4872	57.8812	56.8313	1.01848	0.02641	1
CG10139	9.19979	9.22215	9.30804	11.3244	9.21097	10.3162	0.892862	-0.163491	1
CG10140	0	0	0.093392	0.024301	0	0.058847	0	-inf	1
CG10144	27.5162	29.2719	30.5079	21.2637	28.3941	25.8858	1.0969	0.133429	1
CG10147	12.9407	15.4947	15.0049	14.921	14.2177	14.963	0.950191	-0.07371	1
CG10151	15.5454	17.0628	16.1568	14.6051	16.3041	15.3809	1.06002	0.084095	1
CG10154	0	0	0	0.048603	0	0.024302	0	-inf	1
CG10163	0.05542	0.074673	0	0.024301	0.065047	0.01215	5.35336	2.42044	1
CG10164	2.66018	1.00809	1.30748	0.583232	1.83414	0.945357	1.94015	0.956167	1
CG10165	3.96256	4.33105	3.45549	2.89186	4.1468	3.17367	1.30662	0.385846	1
CG10166	8.36848	10.977	9.65047	9.86634	9.67273	9.75841	0.99122	-0.012723	1
CG10168	0.02771	0.074673	0.155653	0.121507	0.051192	0.13858	0.369403	-1.43673	1
CG10170	0.443363	0.261356	0.217914	0.170109	0.352359	0.194012	1.81618	0.860907	1
CG10171	13.9937	13.5532	16.935	11.932	13.7734	14.4335	0.954269	-0.067532	1
CG10175	57.471	67.878	35.3021	41.5553	62.6745	38.4287	1.63093	0.705695	0.014517
CG10176	16.0165	17.6602	14.2267	15.5042	16.8384	14.8655	1.13272	0.179788	1
CG10177	1.41322	1.08276	1.02731	0.437424	1.24799	0.732366	1.70405	0.768971	1
CG10178	22.9441	26.8824	29.7919	25.1519	24.9132	27.4719	0.906861	-0.141046	1
CG10182	0.02771	0.149347	0.062261	0.267315	0.088529	0.164788	0.537226	-0.896398	1
CG10183	0	0	0.249044	0.121507	0	0.185276	0	-inf	1
CG10184	12.1094	14.7106	18.5227	13.9733	13.41	16.248	0.825334	-0.276951	1
CG10185	8.03596	6.12321	8.74769	9.52612	7.07958	9.1369	0.774834	-0.368041	1
CG10186	856.135	845.376	927.442	826.683	850.755	877.062	0.970006	-0.043935	1
CG10188	140.297	137.287	143.232	125.614	138.792	134.423	1.0325	0.046146	1
CG10189	6.15167	4.4804	6.19498	4.90887	5.31603	5.55192	0.957511	-0.062638	1
CG10194	7.70344	7.76602	5.82141	7.67922	7.73473	6.75032	1.14583	0.196395	1
CG10195	5.56975	7.20597	6.07046	5.58931	6.38786	5.82988	1.09571	0.131866	1
CG10202	1.93971	0.709396	1.1207	0.534629	1.32455	0.827665	1.60035	0.67839	1
CG10205	17.5129	22.402	12.39	12.7339	19.9574	12.5619	1.58872	0.667867	0.30243
CG10208	5.1541	4.10703	6.07046	4.42284	4.63056	5.24665	0.882575	-0.180209	1
CG10209	19.5911	16.9508	18.7406	21.1665	18.271	19.9535	0.915676	-0.12709	1
CG10211	60.7131	60.5974	76.4878	73.2928	60.6552	74.8903	0.809921	-0.304147	0.62286
CG10214	5.23723	7.16863	5.72802	3.6209	6.20293	4.67446	1.32698	0.40815	1
CG10217	35.1365	38.5314	35.4888	27.0231	36.834	31.256	1.17846	0.236906	1
CG10222	3.74088	3.28562	3.64228	3.35358	3.51325	3.49793	1.00438	0.006305	1
CG10226	86.2065	95.5071	81.0017	70.1093	90.8568	75.5555	1.20252	0.266057	0.990339
CG10232	0.193971	0.44804	0.155653	0.145808	0.321005	0.15073	2.12967	1.09063	1
CG10237	99.5351	100.324	76.4566	99.0765	99.9293	87.7666	1.13858	0.187236	1
CG1024	15.5454	15.7561	14.5691	13.8518	15.6507	14.2104	1.10136	0.139281	1
CG10252	7.75886	3.50964	3.48662	1.60389	5.63425	2.54526	2.21363	1.14641	1
CG10253	29.3728	26.6957	31.5041	24.3742	28.0343	27.9392	1.0034	0.004901	1
CG10254	113.723	115.856	117.144	86.3912	114.789	101.768	1.12795	0.173706	1
CG10257	11.1395	11.313	13.106	11.7132	11.2263	12.4096	0.904642	-0.144581	1
CG10262	5.73601	6.57125	4.4828	5.27339	6.15363	4.87809	1.26148	0.33512	1
CG10264	0.02771	0	0.031131	0.024301	0.013855	0.027716	NA	NA	NA
CG10265	6.12396	4.10703	4.66958	7.99514	5.11549	6.33236	0.807833	-0.30787	1
CG10268	2.7156	3.3603	2.30366	2.72175	3.03795	2.5127	1.20904	0.273856	1
CG10274	20.3947	18.6683	20.266	16.5735	19.5315	18.4198	1.06036	0.08455	1
CG10280	0.05542	0	0	0	0.02771	0	inf	inf	1
CG10283	40.8726	42.9371	47.7854	43.9125	41.9048	45.849	0.913976	-0.129772	1
CG10286	10.1419	12.2464	10.6155	8.89429	11.1942	9.7549	1.14754	0.198549	1
CG10289	198.267	194.561	197.928	196.136	196.414	197.032	0.996862	-0.004534	1
CG10298	0.526494	0.186683	0.186783	0.121507	0.356588	0.154145	2.31333	1.20997	1
CG10300	0.138551	0.074673	0.062261	0.145808	0.106612	0.104035	1.02478	0.035309	1
CG10301	0.05542	0.074673	0.031131	0.194411	0.065047	0.112771	0.576807	-0.79384	1
CG10306	38.0738	38.046	35.8935	36.5492	38.0599	36.2214	1.05076	0.071432	1
CG10307	7.20465	6.49657	9.30804	7.2904	6.85061	8.29922	0.825453	-0.276742	1
CG10311	33.4739	37.262	35.5511	37.6671	35.3679	36.6091	0.966098	-0.049759	1
CG10317	1.0807	0.522713	0.902786	0.486027	0.801705	0.694407	1.15452	0.207292	1
CG10321	77.1175	74.0012	79.5074	75.0668	75.5594	77.2871	0.977645	-0.032618	1
CG10324	6.73358	6.72059	6.22611	6.43985	6.72709	6.33298	1.06223	0.087097	1
CG10326	39.6256	44.7666	32.5626	40.0972	42.1961	36.3299	1.16147	0.215953	1
CG10332	1.44093	0.597386	1.18296	3.11057	1.01916	2.14676	0.474741	-1.07479	1
CG10333	34.9703	41.6303	38.9755	33.7545	38.3003	36.365	1.05322	0.074806	1
CG10336	1.44093	1.04543	1.49427	1.04496	1.24318	1.26961	0.97918	-0.030354	1
CG10337	1.38551	1.71748	2.42818	1.21507	1.5515	1.82163	0.851711	-0.231564	1
CG10338	19.6742	20.1991	18.6161	16.0875	19.9367	17.3518	1.14897	0.200342	1
CG10339	6.15167	5.33914	3.61114	3.76671	5.7454	3.68892	1.55747	0.639207	1
CG10340	16.6261	17.8096	15.9388	17.6914	17.2178	16.8151	1.02395	0.034147	1
CG10341	9.92025	8.88612	9.6816	11.13	9.40319	10.4058	0.903648	-0.146167	1
CG10343	4.6276	4.8911	4.10923	4.88457	4.75935	4.4969	1.05836	0.081834	1
CG10344	1.0807	1.1201	1.46314	2.21142	1.1004	1.83728	0.598929	-0.739544	1
CG10345	71.3815	86.285	104.194	91.7375	78.8332	97.9657	0.804702	-0.313474	1
CG10347	13.9105	14.636	16.0011	12.661	14.2732	14.331	0.995966	-0.005831	1
CG10348	12.8575	13.6652	15.0361	16.7436	13.2614	15.8898	0.834582	-0.260874	1
CG10352	4.71073	5.07778	10.1486	7.55771	4.89426	8.85314	0.552828	-0.855098	0.191745
CG10353	132.538	128.587	113.782	104.642	130.563	109.212	1.1955	0.257613	0.706578
CG10357	0.554204	0.709396	0.062261	0.121507	0.6318	0.091884	6.87607	2.78158	0.990804
CG10359	2.29995	2.01618	1.77444	1.7254	2.15806	1.74992	1.23324	0.302449	1
CG10361	9.67086	12.7318	13.0126	11.6403	11.2013	12.3265	0.908723	-0.138088	1
CG10362	69.4972	64.3684	66.7128	55.9903	66.9328	61.3515	1.09097	0.125614	1
CG10365	29.8993	30.6534	29.0137	24.3499	30.2763	26.6818	1.13472	0.182335	1
CG10366	21.6417	24.0821	22.663	19.5626	22.8619	21.1128	1.08285	0.114827	1
CG10375	14.5756	14.3746	12.5456	16.6464	14.4751	14.596	0.991715	-0.012002	1
CG10376	33.7787	34.4991	32.7805	33.3171	34.1389	33.0488	1.03298	0.046819	1
CG10383	27.2668	28.9359	31.2239	26.6829	28.1014	28.9534	0.970572	-0.043093	1
CG10384	74.8176	72.0224	78.0754	75.6743	73.42	76.8749	0.955058	-0.06634	1
CG10395	8.45161	8.62476	7.62699	9.57473	8.53819	8.60086	0.992714	-0.01055	1
CG10399	2.68789	2.94959	2.36592	2.08991	2.81874	2.22792	1.26519	0.339355	1
CG10405	0.05542	0.074673	0	0.024301	0.065047	0.01215	5.35336	2.42044	1
CG10407	7.01068	4.77909	6.07046	4.78736	5.89489	5.42891	1.08583	0.118801	1
CG10413	62.5419	64.107	68.7985	57.424	63.3245	63.1113	1.00338	0.004865	1
CG10417	75.7043	88.7492	85.6713	71.9562	82.2267	78.8138	1.0433	0.06116	1
CG10418	3.02041	3.09894	2.73949	4.44714	3.05968	3.59332	0.851491	-0.231937	1
CG10420	9.56002	10.1182	11.0202	8.04374	9.83912	9.53198	1.03222	0.045754	1
CG10424	11.2503	13.2918	14.1333	10.5954	12.2711	12.3643	0.992459	-0.01092	1
CG10425	8.61787	10.8276	9.33917	6.68287	9.72275	8.01102	1.21367	0.279379	1
CG10426	30.6752	30.5787	31.6286	30.1823	30.627	30.9054	0.990989	-0.013059	1
CG10428	19.9236	20.8338	20.0481	16.5978	20.3787	18.3229	1.1122	0.153414	1
CG10431	5.20952	7.76602	5.91481	4.78736	6.48777	5.35108	1.21242	0.277891	1
CG10433	270.064	280.435	212.591	323.524	275.25	268.057	1.02683	0.0382	1
CG10435	21.6971	21.8419	22.7253	23.2564	21.7695	22.9908	0.946878	-0.07875	1
CG10444	48.4929	51.2632	47.1005	39.3682	49.878	43.2343	1.15367	0.206227	1
CG10445	1.44093	2.87492	2.11688	1.26367	2.15793	1.69027	1.27667	0.352389	1
CG10459	1.05299	1.23211	0.965047	0.801944	1.14255	0.883495	1.29321	0.37096	1
CG10462	21.3923	21.2445	20.7952	22.4058	21.3184	21.6005	0.98694	-0.018966	1
CG10463	3.74088	2.91226	4.01584	3.15917	3.32657	3.58751	0.927264	-0.108947	1
CG10465	23.6091	25.4636	19.3632	23.2078	24.5363	21.2855	1.15273	0.20505	1
CG10466	2.46621	1.60547	1.99236	2.01701	2.03584	2.00468	1.01554	0.022251	1
CG10467	11.2781	11.4997	12.5456	13.8275	11.3889	13.1865	0.863674	-0.211441	1
CG10469	4.3505	4.74175	5.01202	5.05468	4.54613	5.03335	0.903201	-0.14688	1
CG10470	7.75886	9.63285	6.69307	7.84933	8.69585	7.2712	1.19593	0.258134	1
CG10472	4.3505	3.28562	5.79028	2.94046	3.81806	4.36537	0.874625	-0.193264	1
CG10474	0	0	0.124522	0.072904	0	0.098713	0	-inf	1
CG10476	0	0	0	0	0	0	NA	NA	NA
CG10477	0.720465	0.149347	1.46314	0.558931	0.434906	1.01103	0.43016	-1.21705	1
CG10479	17.9562	17.1002	19.4255	22.3329	17.5282	20.8792	0.839505	-0.252389	1
CG10481	0.277102	0.858743	0.653742	0.291616	0.567922	0.472679	1.2015	0.264833	1
CG10483	20.7272	18.7803	19.3321	19.2224	19.7538	19.2772	1.02472	0.035232	1
CG10486	0.193971	0.074673	0.093392	0.145808	0.134322	0.1196	1.1231	0.167484	1
CG10492	94.9629	86.285	88.2863	100.437	90.6239	94.3618	0.960388	-0.058311	1
CG10494	7.42633	10.0062	10.3042	7.89793	8.71628	9.10107	0.95772	-0.062325	1
CG10495	4.98784	5.3018	5.72802	3.91251	5.14482	4.82027	1.06733	0.094007	1
CG10505	1.24696	1.30678	0.965047	0.826245	1.27687	0.895646	1.42564	0.511612	1
CG10508	98.87	98.6434	99.9602	103.961	98.7567	101.961	0.968577	-0.046062	1
CG10510	0.775886	0.821406	0.529219	0.315917	0.798646	0.422568	1.88998	0.918371	1
CG10512	38.3786	41.1823	40.532	31.5188	39.7805	36.0254	1.10423	0.143046	1
CG10513	5.87456	5.63783	9.3703	8.11665	5.7562	8.74347	0.658342	-0.60309	0.904428
CG10514	4.37821	4.59241	5.94594	4.90887	4.48531	5.4274	0.826419	-0.275054	1
CG10516	27.5439	29.0852	29.6674	33.1713	28.3146	31.4194	0.901183	-0.150108	1
CG10527	93.134	116.192	101.237	84.034	104.663	92.6353	1.12984	0.176115	1
CG10543	237.615	228.202	214.209	239.295	232.908	226.752	1.02715	0.038645	1
CG10550	81.7451	95.3204	77.4217	76.8165	88.5328	77.1191	1.148	0.199123	1
CG10553	10.8624	13.8892	14.7248	14.8967	12.3758	14.8107	0.835598	-0.25912	1
CG10555	78.0874	72.4704	75.9586	78.4933	75.2789	77.2259	0.974788	-0.03684	1
CG10559	1.05299	1.08276	0.933917	1.16646	1.06787	1.05019	1.01684	0.024092	1
CG10560	38.0184	47.4175	52.7974	55.1397	42.718	53.9686	0.791534	-0.337277	1
CG10561	42.9785	40.8089	36.0181	31.8104	41.8937	33.9142	1.23528	0.304843	0.940099
CG10562	7.28778	8.13939	8.87221	7.19319	7.71359	8.0327	0.960273	-0.058484	1
CG10565	56.9999	63.2856	55.3813	46.051	60.1427	50.7161	1.18587	0.245946	1
CG10570	227.861	232.346	195.095	265.808	230.103	230.452	0.998489	-0.002181	1
CG10576	63.3178	66.2725	66.3392	51.9805	64.7952	59.1599	1.09526	0.131267	1
CG10581	1.99514	2.76291	1.68105	2.26002	2.37902	1.97054	1.2073	0.27178	1
CG10584	5.40349	5.22713	6.03933	4.88457	5.31531	5.46195	0.973153	-0.039262	1
CG10585	18.7044	20.0124	19.4255	13.8518	19.3584	16.6386	1.16346	0.218426	1
CG10587	0.138551	0.298693	0	0.145808	0.218622	0.072904	2.99877	1.58437	1
CG10588	1.3578	0.149347	0.622611	0.72904	0.753573	0.675825	1.11504	0.157097	1
CG10589	1.41322	0.858743	1.21409	0.194411	1.13598	0.704252	1.61303	0.689777	1
CG10591	0.02771	0.074673	0	0.048603	0.051192	0.024302	2.10654	1.07488	1
CG10592	0.914437	0.33603	0.840525	0.218712	0.625233	0.529618	1.18053	0.239441	1
CG10597	0.138551	0.22402	0.249044	0.097205	0.181285	0.173125	1.04714	0.06645	1
CG10598	0.02771	0	0.093392	0.024301	0.013855	0.058847	0.235445	-2.08654	1
CG10600	120.539	111.637	112.319	134.605	116.088	123.462	0.940272	-0.088849	1
CG10602	42.3689	42.7878	47.0071	46.61	42.5783	46.8085	0.909628	-0.136652	1
CG10616	21.8356	22.6633	25.1846	21.5067	22.2495	23.3456	0.953047	-0.069381	1
CG10621	25.05	29.2719	22.6942	19.8785	27.161	21.2863	1.27598	0.351608	1
CG10623	12.6913	14.0012	13.9154	12.8311	13.3463	13.3732	0.997983	-0.002913	1
CG10625	2.82644	3.17361	3.58001	3.01336	3.00003	3.29669	0.910012	-0.136042	1
CG10628	3.35293	4.06969	4.63845	4.15553	3.71131	4.39699	0.844058	-0.244586	1
CG10631	445.026	407.455	348.787	314.581	426.24	331.684	1.28508	0.361859	0.054724
CG10635	7.37092	8.77411	8.49864	8.11665	8.07251	8.30764	0.971697	-0.041422	1
CG10638	17.9285	21.4312	27.7685	26.051	19.6799	26.9097	0.731329	-0.451408	0.494419
CG10639	23.9693	25.9116	28.858	17.74	24.9405	23.299	1.07045	0.098221	1
CG10646	5.12639	5.86185	6.0082	4.90887	5.49412	5.45853	1.00652	0.009375	1
CG10650	2.02284	1.71748	2.92627	1.8469	1.87017	2.38659	0.783615	-0.351783	1
CG10651	0.443363	0.186683	0.435828	0.170109	0.315023	0.302968	1.03979	0.05629	1
CG10654	17.6514	18.8177	18.3048	18.1774	18.2345	18.2411	0.999641	-0.000518	1
CG10657	22.1405	25.3142	20.2037	22.503	23.7273	21.3534	1.11118	0.152086	1
CG10659	0.193971	0.22402	0.498089	0.170109	0.208996	0.334099	0.62555	-0.676803	1
CG10660	12.1925	12.0597	12.8569	11.4945	12.1261	12.1757	0.995925	-0.005891	1
CG10663	3.74088	3.95768	3.7668	3.30498	3.84928	3.53589	1.08863	0.122516	1
CG10669	18.8429	21.4312	19.8302	19.8542	20.1371	19.8422	1.01486	0.021285	1
CG10671	21.7248	23.2234	20.5462	19.5869	22.4741	20.0665	1.11998	0.163473	1
CG10672	24.3573	30.9894	25.8695	26.5371	27.6733	26.2033	1.0561	0.07875	1
CG10674	6.29022	6.57125	6.25724	7.3147	6.43073	6.78597	0.947651	-0.077572	1
CG10680	138.135	145.165	143.107	150.158	141.65	146.633	0.966021	-0.049874	1
CG10681	4.04569	6.75793	4.42054	3.13487	5.40181	3.77771	1.42992	0.515933	1
CG10688	7.28778	8.40074	8.00055	6.95018	7.84426	7.47537	1.04935	0.069494	1
CG10694	0.332522	0.149347	0.280175	0.194411	0.240934	0.237293	1.01535	0.021973	1
CG10700	0.443363	0.485376	0.435828	0.388821	0.464369	0.412324	1.12622	0.171494	1
CG10702	49.435	50.1058	37.6368	32.4909	49.7704	35.0639	1.41942	0.505303	0.060462
CG10710	3.5192	3.54698	4.14036	4.42284	3.53309	4.2816	0.825179	-0.277221	1
CG10713	27.7656	24.7542	26.5232	31.0085	26.2599	28.7659	0.912884	-0.131496	1
CG10721	11.6937	11.8357	10.5221	8.79708	11.7647	9.65961	1.21793	0.28443	1
CG10725	0.221682	0.037337	0.031131	0.072904	0.129509	0.052017	2.48973	1.31599	1
CG10730	0.554204	0.634723	0.684872	0.413123	0.594464	0.548998	1.08282	0.114789	1
CG10731	5.40349	5.11512	3.67341	4.22843	5.25931	3.95092	1.33116	0.412684	1
CG10734	3.82401	2.01618	2.2414	0.972053	2.92009	1.60673	1.81742	0.86189	1
CG10737	265.27	252.508	263.427	243.281	258.889	253.354	1.02185	0.031179	1
CG10738	7.12152	6.90728	7.34681	6.19684	7.0144	6.77182	1.03582	0.050775	1
CG1074	10.4467	10.9023	9.05899	8.04374	10.6745	8.55137	1.24828	0.319945	1
CG10747	18.8429	22.514	21.449	17.983	20.6785	19.716	1.04882	0.068765	1
CG10748	0.277102	0.22402	0.466958	0.048603	0.250561	0.25778	0.971993	-0.040982	1
CG10749	0.886727	0.186683	0.529219	0.340219	0.536705	0.434719	1.2346	0.304046	1
CG10750	0.360233	0.186683	0.217914	0.145808	0.273458	0.181861	1.50367	0.588483	1
CG10752	0.969857	0.672059	0.996178	0.583232	0.820958	0.789705	1.03958	0.055995	1
CG10754	9.7817	10.977	11.456	8.43256	10.3793	9.9443	1.04375	0.061772	1
CG10761	0.249392	0.149347	0.217914	0.121507	0.19937	0.16971	1.17476	0.232369	1
CG10764	0.332522	0.186683	0.280175	0.510328	0.259602	0.395251	0.656804	-0.606465	1
CG1077	0.277102	0.149347	0.498089	0.243013	0.213225	0.370551	0.575425	-0.797301	1
CG10777	353.665	338.83	359.838	375.431	346.248	367.635	0.941825	-0.086469	1
CG10778	5.18181	7.57934	7.59586	4.44714	6.38057	6.0215	1.05963	0.083563	1
CG10793	0.526494	0.149347	0.466958	0.121507	0.33792	0.294233	1.14848	0.199726	1
CG10795	8.83956	8.73677	8.03168	8.52977	8.78816	8.28073	1.06128	0.085805	1
CG10799	26.9897	31.8482	39.349	39.4411	29.4189	39.395	0.746768	-0.421269	0.458306
CG10801	1.52406	1.30678	1.71218	0.996355	1.41542	1.35427	1.04516	0.063719	1
CG10802	13.5226	15.4574	12.888	10.7169	14.49	11.8025	1.22771	0.295966	1
CG10803	55.7252	58.0585	53.5446	54.1677	56.8918	53.8561	1.05637	0.079112	1
CG10804	112.032	113.653	109.548	95.3827	112.843	102.466	1.10127	0.139172	1
CG10809	17.3743	15.7934	14.3823	20.0486	16.5838	17.2155	0.963311	-0.053926	1
CG10814	0.05542	0.149347	0.124522	0.072904	0.102384	0.098713	1.03718	0.052669	1
CG10822	0.221682	0.074673	0.124522	0.048603	0.148178	0.086563	1.7118	0.775513	1
CG10827	0.498784	0.373366	0.498089	0.461725	0.436075	0.479907	0.908666	-0.138179	1
CG10834	0.083131	0.149347	0	0.072904	0.116239	0.036452	3.18881	1.67302	1
CG10839	0.360233	0.149347	0.249044	0.486027	0.25479	0.367536	0.693238	-0.528577	1
CG10841	3.74088	1.71748	1.86783	1.11786	2.72918	1.49285	1.82817	0.870402	1
CG10845	1.71803	0.373366	0.716003	0.291616	1.0457	0.50381	2.07559	1.05352	1
CG10853	0	0	0	0	0	0	NA	NA	NA
CG10859	4.12882	1.75482	2.11688	1.09356	2.94182	1.60522	1.83266	0.87394	1
CG10862	0.997567	0.373366	1.40088	0.680437	0.685466	1.04066	0.658687	-0.602335	1
CG10863	130.903	135.495	122.717	143.694	133.199	133.205	0.999952	-6.9e-05	1
CG10864	9.36605	10.1929	11.1136	6.90158	9.77948	9.00759	1.08569	0.118615	1
CG10866	12.4973	14.0759	11.8919	12.5638	13.2866	12.2278	1.08659	0.119804	1
CG10869	7.23236	3.69633	5.10541	2.45443	5.46434	3.77992	1.44562	0.531692	1
CG10874	25.7982	22.9247	23.4724	25.1276	24.3614	24.3	1.00253	0.003643	1
CG10877	0.803596	1.26945	1.5254	0.850547	1.03652	1.18797	0.872513	-0.196752	1
CG10880	2.9927	4.85376	3.98471	3.86391	3.92323	3.92431	0.999725	-0.000397	1
CG10887	0.360233	0.22402	0.186783	0.170109	0.292126	0.178446	1.63705	0.711102	1
CG10889	5.7083	5.3018	6.59968	6.07533	5.50505	6.33751	0.868647	-0.203159	1
CG10898	10.7516	10.4169	12.639	9.93924	10.5842	11.2891	0.937561	-0.093016	1
CG10899	0.609625	0.33603	0.342436	0.218712	0.472827	0.280574	1.68521	0.752931	1
CG1090	277.435	255.383	273.202	270.668	266.409	271.935	0.979677	-0.029621	1
CG10903	5.18181	5.15246	5.47898	4.32564	5.16713	4.90231	1.05402	0.075903	1
CG10904	6.62274	7.05662	6.0082	5.07898	6.83968	5.54359	1.2338	0.303109	1
CG10907	6.09624	7.16863	5.44785	5.3949	6.63244	5.42137	1.22339	0.290882	1
CG10909	0.277102	0.186683	0.124522	0.145808	0.231893	0.135165	1.71562	0.778734	1
CG10910	0.581914	0.11201	0.249044	0.170109	0.346962	0.209576	1.65554	0.727299	1
CG10911	3.18667	0.784069	3.48662	1.19077	1.98537	2.33869	0.848923	-0.236294	1
CG10912	0.471074	0.261356	0.155653	0.291616	0.366215	0.223634	1.63756	0.711549	1
CG10914	4.98784	6.12321	4.82524	3.28068	5.55552	4.05296	1.37073	0.454947	1
CG10915	91.1666	91.0641	89.0023	92.3937	91.1153	90.698	1.0046	0.006623	1
CG10916	10.5576	12.0597	11.8607	11.2029	11.3087	11.5318	0.980648	-0.028193	1
CG10918	0.748176	1.04543	1.02731	0.972053	0.896801	0.99968	0.897087	-0.15668	1
CG10919	0.997567	0.634723	0.840525	0.680437	0.816145	0.760481	1.0732	0.101913	1
CG1092	10.2805	13.0305	12.4834	11.1543	11.6555	11.8188	0.986179	-0.020078	1
CG10920	0.997567	0.709396	0.716003	0.267315	0.853482	0.491659	1.73592	0.795703	1
CG10924	34.7486	42.0411	21.6669	18.7606	38.3948	20.2137	1.89944	0.925575	0.000699
CG10927	1.41322	1.68015	1.64992	1.28797	1.54669	1.46894	1.05292	0.074399	1
CG10931	0.193971	0.11201	0.062261	0.145808	0.152991	0.104035	1.47058	0.556381	1
CG10932	16.4044	20.2365	22.3517	16.4034	18.3205	19.3776	0.945446	-0.080933	1
CG10933	1.57948	1.08276	1.93009	1.62819	1.33112	1.77914	0.748182	-0.418539	1
CG10934	1.55177	0.33603	0.965047	0.680437	0.943901	0.822742	1.14726	0.198194	1
CG10936	20.5887	20.7965	15.0983	18.9307	20.6926	17.0145	1.21617	0.282347	1
CG10939	34.804	35.4698	29.5118	34.7023	35.1369	32.107	1.09437	0.130098	1
CG10943	0.775886	0.44804	0.529219	0.680437	0.611963	0.604828	1.0118	0.016918	1
CG10947	48.1049	51.5619	48.0656	46.853	49.8334	47.4593	1.05002	0.070423	1
CG10948	69.3864	72.8064	62.7281	69.2831	71.0964	66.0056	1.07713	0.107188	1
CG10949	8.89498	9.44617	9.24578	8.79708	9.17057	9.02143	1.01653	0.023656	1
CG10950	0.581914	0.33603	0.653742	0.121507	0.458972	0.387625	1.18406	0.243748	1
CG10953	0.692755	0.784069	1.24522	0.510328	0.738412	0.877775	0.841232	-0.249425	1
CG10958	8.9504	7.80336	8.59203	8.28675	8.37688	8.43939	0.992592	-0.010727	1
CG10959	4.21195	5.67517	4.82524	4.00972	4.94356	4.41748	1.11909	0.162327	1
CG10960	163.878	170.516	200.574	166.999	167.197	183.786	0.909737	-0.136479	1
CG10962	3.46378	4.4804	4.51393	5.27339	3.97209	4.89366	0.81168	-0.301017	1
CG10969	0.637335	0.485376	0.435828	0.558931	0.561356	0.49738	1.12863	0.174569	1
CG10970	6.15167	5.56316	6.41289	4.61725	5.85741	5.51507	1.06207	0.086883	1
CG10973	6.65045	6.57125	6.87985	6.43985	6.61085	6.65985	0.992642	-0.010655	1
CG10979	56.6397	56.4157	57	51.6646	56.5277	54.3323	1.04041	0.057146	1
CG10984	49.4073	45.4013	42.6177	46.7315	47.4043	44.6746	1.0611	0.085564	1
CG10993	0.221682	0.186683	0.124522	0.072904	0.204182	0.098713	2.06844	1.04855	1
CG10996	0.415653	0.22402	0.435828	0.097205	0.319836	0.266516	1.20006	0.263109	1
CG11000	320.552	319.602	331.447	362.041	320.077	346.744	0.923092	-0.115454	1
CG11007	12.6636	13.2172	14.2267	12.5881	12.9404	13.4074	0.965168	-0.051148	1
CG11018	1.57948	0.522713	0.591481	0.36452	1.0511	0.478	2.19895	1.13681	1
CG11023	0.277102	0.485376	0.809394	0.656136	0.381239	0.732765	0.520275	-0.942655	1
CG11029	10.5299	10.9396	10.5533	9.72053	10.7348	10.1369	1.05898	0.082674	1
CG1103	8.11909	7.72868	7.47133	7.99514	7.92389	7.73324	1.02465	0.035136	1
CG11030	66.5045	67.878	61.5762	68.5055	67.1912	65.0408	1.03306	0.046927	1
CG11034	18.0948	19.2657	17.1841	12.7096	18.6802	14.9468	1.24978	0.321673	1
CG11035	8.31306	6.90728	6.69307	6.31835	7.61017	6.50571	1.16977	0.226223	1
CG11037	2.07827	1.41879	0.871656	0.315917	1.74853	0.593786	2.94471	1.55813	1
CG1104	39.1268	40.9583	39.0066	33.3414	40.0426	36.174	1.10694	0.14658	1
CG11041	0.249392	0.298693	0.062261	0.243013	0.274042	0.152637	1.79538	0.844293	1
CG11044	11.666	11.4997	11.7985	10.2309	11.5828	11.0147	1.05158	0.072563	1
CG1105	25.9368	25.837	29.9476	25.565	25.8869	27.7563	0.932648	-0.100596	1
CG11050	165.375	172.757	162.751	160.559	169.066	161.655	1.04584	0.064667	1
CG11052	5.26494	6.08587	8.37412	9.21021	5.67541	8.79216	0.645507	-0.631495	0.645156
CG11060	3.18667	2.2402	2.21027	1.8226	2.71344	2.01643	1.34566	0.428314	1
CG11068	1.60719	0.896079	0.466958	0.340219	1.25164	0.403589	3.10127	1.63286	0.893364
CG11069	4.79387	4.74175	6.13272	4.13123	4.76781	5.13197	0.92904	-0.106187	1
CG11070	48.3266	51.1139	53.9493	44.9575	49.7202	49.4534	1.0054	0.007764	1
CG11073	176.791	174.623	136.103	183.183	175.707	159.643	1.10063	0.138324	1
CG11076	44.558	46.7455	37.3878	42.3329	45.6517	39.8604	1.14529	0.195715	1
CG11077	16.4322	18.631	14.0087	14.3621	17.5316	14.1854	1.23589	0.305546	1
CG11085	3.99027	3.28562	2.77062	2.72175	3.63795	2.74618	1.32473	0.405696	1
CG11089	81.0246	92.3708	135.885	98.7363	86.6977	117.311	0.739044	-0.436267	0.300585
CG1109	25.2717	25.1276	23.6592	21.8955	25.1996	22.7774	1.10635	0.145802	1
CG11095	6.98297	6.53391	6.91098	8.84568	6.75844	7.87833	0.857852	-0.2212	1
CG11099	71.4646	69.8568	77.2038	70.1093	70.6607	73.6566	0.959327	-0.059905	1
CG11103	4.68302	5.00311	4.79411	3.7181	4.84307	4.2561	1.13791	0.186387	1
CG11106	0.581914	0.709396	0.186783	0.194411	0.645655	0.190597	3.38754	1.76024	1
CG11109	7.75886	7.99004	8.00055	6.12394	7.87445	7.06224	1.11501	0.157052	1
CG11110	4.32279	5.07778	4.51393	3.76671	4.70029	4.14032	1.13525	0.183007	1
CG11112	0.360233	0.22402	0.280175	0.097205	0.292126	0.18869	1.54818	0.630573	1
CG11113	0.166261	0	0.093392	0	0.08313	0.046696	1.78026	0.832086	1
CG11122	326.731	283.198	302.807	287.072	304.965	294.939	1.03399	0.048224	1
CG11123	10.3913	11.873	10.958	8.60267	11.1322	9.78031	1.13822	0.186785	1
CG11125	7.8697	5.52582	5.66576	4.17983	6.69776	4.92279	1.36056	0.444201	1
CG11127	11.5552	12.7318	11.8607	11.7375	12.1435	11.7991	1.02918	0.041499	1
CG1113	8.75643	8.43808	4.63845	5.03038	8.59725	4.83441	1.77834	0.830535	0.251719
CG11131	0.138551	0.074673	0.373567	0.072904	0.106612	0.223235	0.477577	-1.06619	1
CG11134	4.6276	5.82451	5.41672	5.61361	5.22606	5.51516	0.94758	-0.07768	1
CG11137	20.2007	20.4605	22.5385	16.938	20.3306	19.7383	1.03001	0.042657	1
CG11138	198.654	198.967	199.298	188.408	198.811	193.853	1.02557	0.036432	1
CG11141	24.2464	24.8662	27.3949	21.8226	24.5563	24.6087	0.99787	-0.003077	1
CG11145	0.249392	0.11201	0.186783	0.097205	0.180701	0.141994	1.27259	0.34777	1
CG11147	168.866	187.803	176.479	194.168	178.335	185.323	0.962289	-0.055458	1
CG11148	338.702	328.338	337.953	313.074	333.52	325.514	1.0246	0.035056	1
CG11149	0	0.037337	0.155653	0.048603	0.018669	0.102128	0.182794	-2.45171	1
CG11151	49.2687	43.1612	42.8356	55.3827	46.2149	49.1092	0.941065	-0.087633	1
CG11155	355.965	356.976	424.403	339.149	356.47	381.776	0.933716	-0.098944	1
CG11158	8.78413	9.85687	10.1797	8.91859	9.3205	9.54914	0.976057	-0.034963	1
CG11159	0.083131	0.074673	0.093392	0	0.078902	0.046696	1.6897	0.756767	1
CG1116	23.2212	24.2688	23.1611	23.4265	23.745	23.2938	1.01937	0.027676	1
CG11160	2.96499	3.32296	2.55271	2.94046	3.14398	2.74658	1.14469	0.194952	1
CG11162	0.02771	0.149347	0.062261	0.072904	0.088529	0.067583	1.30993	0.389489	1
CG11164	1.0807	1.49347	1.58766	1.06926	1.28708	1.32846	0.968854	-0.045649	1
CG11168	24.3019	22.4767	23.13	21.8955	23.3893	22.5128	1.03893	0.055103	1
CG11170	3.2698	3.28562	5.44785	5.07898	3.27771	5.26341	0.622736	-0.683308	1
CG11178	25.6319	24.9782	26.1185	23.2564	25.3051	24.6875	1.02502	0.035649	1
CG11180	9.5046	10.2676	8.87221	8.69988	9.88609	8.78604	1.1252	0.170186	1
CG11190	38.1847	42.7131	40.7499	38.2989	40.4489	39.5244	1.02339	0.033357	1
CG11191	25.3548	26.845	26.3987	25.6865	26.0999	26.0426	1.0022	0.003172	1
CG11192	0	0.037337	0.031131	0.097205	0.018669	0.064168	0.290929	-1.78126	1
CG11200	21.42	21.4312	18.8029	20.2187	21.4256	19.5108	1.09814	0.135065	1
CG11208	21.7802	25.0529	25.994	18.469	23.4166	22.2315	1.0533	0.074923	1
CG11210	67.0587	70.5662	72.7521	57.9344	68.8125	65.3432	1.05309	0.074632	1
CG11211	93.7436	100.473	135.075	169.745	97.1083	152.41	0.637151	-0.650293	7e-06
CG11221	39.8473	38.8301	36.7652	35.6258	39.3387	36.1955	1.08684	0.12014	1
CG11226	1.33009	0.784069	0.56035	0.72904	1.05708	0.644695	1.63966	0.713395	1
CG11227	0.803596	0.672059	0.342436	0.340219	0.737827	0.341328	2.16164	1.11213	1
CG11231	0.471074	0.709396	0.311306	0.486027	0.590235	0.398667	1.48052	0.566108	1
CG11236	11.9985	16.8388	19.3321	15.2126	14.4187	17.2724	0.834783	-0.260527	1
CG1124	28.209	31.3254	30.29	31.6646	29.7672	30.9773	0.960935	-0.057489	1
CG11241	22.3344	22.5513	23.0055	24.2284	22.4429	23.617	0.950287	-0.073565	1
CG11247	67.3081	68.6247	63.8488	63.2078	67.9664	63.5283	1.06986	0.097423	1
CG11248	44.1146	47.6789	46.5402	40.8505	45.8968	43.6954	1.05038	0.070912	1
CG11249	0.859016	0.709396	0.591481	0.437424	0.784206	0.514452	1.52435	0.608196	1
CG11251	0.692755	0.634723	0.498089	0.291616	0.663739	0.394853	1.68098	0.749302	1
CG11257	5.62517	5.89919	5.6035	5.17618	5.76218	5.38984	1.06908	0.096372	1
CG1126	0.498784	0.33603	0.716003	0.558931	0.417407	0.637467	0.65479	-0.610896	1
CG11261	3.43607	3.99502	4.14036	3.40219	3.71554	3.77128	0.985222	-0.021479	1
CG11262	1.30238	0.485376	0.622611	0.461725	0.893878	0.542168	1.64871	0.721337	1
CG11263	0.831306	0.522713	0.342436	0.583232	0.67701	0.462834	1.46275	0.548681	1
CG11267	16.8755	18.7057	15.0672	24.1312	17.7906	19.5992	0.90772	-0.139681	1
CG11269	2.52163	2.50156	1.96122	2.13852	2.51159	2.04987	1.22524	0.293069	1
CG11275	24.8561	27.7411	26.8657	21.4095	26.2986	24.1376	1.08953	0.123705	1
CG11279	7.50947	9.74486	7.06664	6.34265	8.62716	6.70464	1.28675	0.363726	1
CG11284	36.4389	36.8886	37.0142	34.192	36.6638	35.6031	1.02979	0.042352	1
CG11286	0.193971	0	0.062261	0.170109	0.096986	0.116185	0.834751	-0.260582	1
CG11289	0.110841	0	0.093392	0.121507	0.055421	0.10745	0.515783	-0.955165	1
CG1129	13.8551	15.6067	13.4173	13.3171	14.7309	13.3672	1.10202	0.140149	1
CG11291	1.05299	0.933416	0.684872	0.388821	0.993202	0.536847	1.85007	0.887577	1
CG11294	6.12396	7.39265	5.16767	6.26974	6.75831	5.71871	1.18179	0.240972	1
CG11298	0.277102	0.149347	0.155653	0.170109	0.213225	0.162881	1.30908	0.388553	1
CG11300	0	0	0.031131	0.024301	0	0.027716	NA	NA	NA
CG11306	52.8157	56.9757	51.4277	47.2661	54.8957	49.3469	1.11244	0.153734	1
CG11307	6.73358	6.75793	8.84108	9.47752	6.74575	9.1593	0.736493	-0.441257	1
CG11309	37.6028	43.5719	50.7117	40.1701	40.5873	45.4409	0.893189	-0.162963	1
CG11313	0.083131	0.149347	0.311306	0.194411	0.116239	0.252858	0.459699	-1.12124	1
CG11317	42.5906	41.9664	42.2442	50.3524	42.2785	46.2983	0.913176	-0.131034	1
CG11318	1.912	2.68824	3.58001	2.13852	2.30012	2.85927	0.804445	-0.313935	1
CG11319	419.283	394.648	421.508	409.769	406.966	415.638	0.979134	-0.030422	1
CG11321	129.878	121.792	127.324	140.243	125.835	133.783	0.940586	-0.088368	1
CG11322	0.803596	0.709396	0.684872	0.680437	0.756496	0.682654	1.10817	0.148176	1
CG11327	3.7963	2.57623	1.99236	1.38518	3.18626	1.68877	1.88674	0.915896	0.889866
CG11333	0.166261	0.074673	0.031131	0.072904	0.120467	0.052017	2.31591	1.21158	1
CG11334	15.49	15.6814	16.9662	15.6987	15.5857	16.3324	0.95428	-0.067515	1
CG11337	9.83712	9.96888	8.93447	6.95018	9.903	7.94233	1.24686	0.318305	1
CG11340	0.304812	0.11201	0.342436	0.437424	0.208411	0.38993	0.534483	-0.903783	1
CG11342	1.66261	1.19477	1.5254	1.7254	1.42869	1.6254	0.878981	-0.186096	1
CG11345	0	0.037337	0.062261	0	0.018669	0.031131	0.599678	-0.737739	1
CG11349	0.304812	0.522713	0.155653	0.218712	0.413762	0.187182	2.21048	1.14436	1
CG11350	0.249392	0.11201	0	0.024301	0.180701	0.01215	14.8717	3.8945	1
CG11353	0.831306	0.261356	1.24522	0.874848	0.546331	1.06004	0.51539	-0.956264	1
CG11356	0.083131	0.149347	0	0.072904	0.116239	0.036452	3.18881	1.67302	1
CG11357	61.2673	57.9465	61.7942	59.8299	59.6069	60.812	0.980182	-0.028878	1
CG1136	11.2503	14.0386	13.355	13.9976	12.6445	13.6763	0.924553	-0.113171	1
CG11360	233.791	225.551	254.274	223.135	229.671	238.705	0.962155	-0.055659	1
CG11362	0.360233	0.22402	0.435828	0.145808	0.292126	0.290818	1.0045	0.006476	1
CG11367	9.56002	10.9396	10.024	9.52612	10.2498	9.77508	1.04857	0.068419	1
CG11368	65.313	48.911	45.4817	137.23	57.112	91.3557	0.625161	-0.677701	1
CG11369	1.0807	0.522713	0.778264	0.461725	0.801705	0.619995	1.29309	0.370817	1
CG1137	12.4696	12.3584	11.2693	12.0778	12.414	11.6735	1.06343	0.088731	1
CG11370	0.083131	0	0.124522	0.36452	0.041565	0.244521	0.169987	-2.55651	1
CG11373	0.277102	0.186683	0.280175	0.243013	0.231893	0.261594	0.886459	-0.173873	1
CG11374	14.7418	13.8146	16.0634	12.7582	14.2782	14.4108	0.990799	-0.013335	1
CG11377	16.8478	18.5563	16.4369	16.5735	17.7021	16.5052	1.07251	0.100995	1
CG11378	25.2994	25.1276	16.5926	17.2053	25.2135	16.899	1.49201	0.577261	0.138429
CG11379	0.304812	0.11201	0.684872	0.097205	0.208411	0.391039	0.532968	-0.90788	1
CG1138	0.831306	0.261356	0.684872	0.267315	0.546331	0.476094	1.14753	0.198531	1
CG11380	0.193971	0.186683	0.217914	0.291616	0.190327	0.254765	0.74707	-0.420684	1
CG11381	0.138551	0.186683	0.186783	0.243013	0.162617	0.214898	0.756716	-0.402175	1
CG11382	0.166261	0.149347	0.186783	0.121507	0.157804	0.154145	1.02374	0.033845	1
CG11384	0.083131	0.149347	0.062261	0.024301	0.116239	0.043281	2.68566	1.42528	1
CG11388	78.5307	73.0305	69.141	74.5808	75.7806	71.8609	1.05455	0.076622	1
CG1139	0.415653	0.22402	0.498089	0.340219	0.319836	0.419154	0.763053	-0.390145	1
CG11391	1.27467	1.15744	1.18296	0.72904	1.21605	0.956001	1.27202	0.347122	1
CG11395	106.546	118.208	119.137	130.911	112.377	125.024	0.898842	-0.153861	1
CG11396	15.3792	15.6814	18.3359	13.2685	15.5303	15.8022	0.982791	-0.025043	1
CG11398	5.20952	7.20597	6.7242	5.92952	6.20775	6.32686	0.981173	-0.027421	1
CG11399	114	104.729	111.105	103.864	109.365	107.484	1.01749	0.025017	1
CG11400	29.3728	27.7038	29.574	38.6148	28.5383	34.0944	0.837037	-0.256636	1
CG11403	3.13125	3.58432	3.08193	2.06561	3.35778	2.57377	1.30462	0.383627	1
CG11404	0.554204	0.56005	0.373567	0.121507	0.557127	0.247537	2.25068	1.17036	1
CG11406	4.57218	3.65899	2.49044	2.35723	4.11559	2.42384	1.69796	0.763806	1
CG11407	56.7505	60.784	48.0344	61.8226	58.7673	54.9285	1.06989	0.097458	1
CG11409	2.90957	2.76291	3.64228	4.54435	2.83624	4.09331	0.692896	-0.529288	1
CG11412	44.1146	38.4941	41.7149	43.8639	41.3044	42.7894	0.965294	-0.05096	1
CG11413	0.526494	0.896079	0.965047	1.57959	0.711286	1.27232	0.559048	-0.838955	1
CG11414	72.573	69.7075	63.6931	61.7983	71.1403	62.7457	1.13379	0.18115	1
CG11417	14.1322	14.7106	15.4719	14.3135	14.4214	14.8927	0.968356	-0.046391	1
CG11418	11.5552	13.6279	12.7947	9.25881	12.5915	11.0267	1.14191	0.191446	1
CG1142	5.59746	6.49657	6.59968	7.92223	6.04702	7.26096	0.832813	-0.263936	1
CG11425	2.13369	3.0616	1.8367	1.04496	2.59764	1.44083	1.80288	0.850304	1
CG11426	18.9538	20.4978	16.0322	15.2126	19.7258	15.6224	1.26266	0.336464	1
CG1143	9.06124	10.6036	9.30804	9.67193	9.83242	9.48998	1.03608	0.051141	1
CG11436	13.3009	12.8811	12.4522	10.2066	13.091	11.3294	1.15549	0.208507	1
CG11437	0.471074	0.298693	0.435828	0.437424	0.384883	0.436626	0.881494	-0.181977	1
CG11438	6.40106	5.74984	3.29984	3.86391	6.07545	3.58188	1.69616	0.762276	0.729215
CG11444	27.4331	29.5333	30.6325	25.8809	28.4832	28.2567	1.00802	0.011518	1
CG11447	5.62517	6.90728	6.59968	6.36695	6.26623	6.48331	0.966516	-0.049135	1
CG11448	184.023	178.469	187.157	205.492	181.246	196.324	0.923198	-0.115289	1
CG11449	0.05542	0.186683	0.186783	0.170109	0.121051	0.178446	0.678365	-0.559866	1
CG11453	0.942147	0.784069	1.33861	1.11786	0.863108	1.22824	0.702721	-0.508976	1
CG11454	9.08895	9.18481	8.59203	8.72418	9.13688	8.65811	1.0553	0.07765	1
CG11456	11.6106	13.0305	13.7286	11.5917	12.3205	12.6602	0.973174	-0.039231	1
CG11458	0.969857	0.709396	1.15183	1.8469	0.839627	1.49937	0.559988	-0.836533	1
CG11459	2.41079	3.21095	2.27253	2.50304	2.81087	2.38778	1.17719	0.235344	1
CG1146	53.5638	56.6397	47.3496	48.384	55.1018	47.8668	1.15115	0.203074	1
CG11470	0.193971	0.149347	0.093392	0.072904	0.171659	0.083148	2.0645	1.0458	1
CG11474	25.7982	28.0771	30.6325	26.5371	26.9377	28.5848	0.942379	-0.085621	1
CG11475	2.49392	2.50156	3.58001	2.67315	2.49774	3.12658	0.798872	-0.323964	1
CG11486	284.999	282.078	263.551	298.056	283.539	280.804	1.00974	0.013985	1
CG11498	3.87943	4.25638	4.79411	4.59295	4.0679	4.69353	0.866705	-0.206388	1
CG11504	22.2513	22.8874	20.266	24.3499	22.5693	22.308	1.01172	0.016805	1
CG11505	498.562	465.849	480.687	584.763	482.206	532.725	0.905168	-0.143742	1
CG11523	8.31306	7.87803	8.09394	8.09234	8.09555	8.09314	1.0003	0.000428	1
CG11529	8.36848	10.5663	6.63081	7.2904	9.46738	6.9606	1.36014	0.443752	1
CG11534	10.5299	11.7237	12.2343	8.82138	11.1268	10.5278	1.05689	0.079827	1
CG11537	197.685	196.353	199.516	175.407	197.019	187.461	1.05098	0.071741	1
CG11539	1.85658	1.8295	1.93009	1.55529	1.84304	1.74269	1.05758	0.080771	1
CG11550	12.719	17.8096	9.33917	10.3767	15.2643	9.85792	1.54843	0.630805	0.800862
CG11555	4.76616	5.07778	3.67341	5.5164	4.92197	4.5949	1.07118	0.099201	1
CG11560	11.2226	11.313	8.9656	8.60267	11.2678	8.78414	1.28275	0.359236	1
CG11562	5.04326	4.85376	3.92245	5.97813	4.94851	4.95029	0.999641	-0.000518	1
CG11563	4.23966	5.00311	4.4828	4.76306	4.62139	4.62293	0.999666	-0.000482	1
CG11566	9.92025	7.61667	9.80612	11.0085	8.76846	10.4073	0.842529	-0.247202	1
CG11570	0.02771	0	0	0.145808	0.013855	0.072904	0.190046	-2.39558	1
CG11576	32.8366	34.1257	31.8154	29.6962	33.4811	30.7558	1.08861	0.122489	1
CG11577	14.3262	16.9882	18.1491	14.9696	15.6572	16.5594	0.945518	-0.080824	1
CG11581	0	0	0.062261	0.024301	0	0.043281	0	-inf	1
CG11583	6.53961	8.02738	6.63081	6.75577	7.28349	6.69329	1.08818	0.121915	1
CG11584	0.02771	0.149347	0.124522	0	0.088529	0.062261	1.42189	0.507809	1
CG11585	0.110841	0	0.124522	0.121507	0.055421	0.123014	0.45052	-1.15034	1
CG11586	11.1949	13.2172	10.4287	12.2965	12.206	11.3626	1.07423	0.103302	1
CG11588	0.914437	0.44804	0.653742	0.243013	0.681238	0.448378	1.51934	0.603446	1
CG11590	4.6276	3.17361	3.17532	3.47509	3.90061	3.3252	1.17304	0.230257	1
CG11593	39.1545	42.0411	41.2791	47.3147	40.5978	44.2969	0.916493	-0.125805	1
CG11594	71.908	91.3627	119.012	85.5893	81.6354	102.301	0.797994	-0.32555	1
CG11596	17.6237	17.6976	18.5849	19.3925	17.6606	18.9887	0.93006	-0.104605	1
CG11597	14.3262	13.6279	14.6936	13.147	13.977	13.9203	1.00407	0.005865	1
CG11598	1.19154	0.858743	0.217914	0.218712	1.02514	0.218313	4.69574	2.23135	0.641272
CG11600	0.138551	0.149347	0.093392	0	0.143949	0.046696	3.08269	1.62419	1
CG11601	11.2226	11.6864	10.6778	9.38031	11.4545	10.029	1.14213	0.19173	1
CG11608	0.692755	0.074673	0.591481	0.170109	0.383714	0.380795	1.00767	0.011018	1
CG1161	34.0836	31.6615	33.4342	37.7157	32.8725	35.5749	0.924036	-0.11398	1
CG11617	2.77102	3.80834	2.05462	2.23572	3.28968	2.14517	1.53353	0.616855	1
CG11619	10.4745	11.2757	4.73184	4.00972	10.8751	4.37078	2.48813	1.31506	0.000825
CG11626	0.387943	0.22402	0.342436	0.607533	0.305981	0.474985	0.644192	-0.634437	1
CG11629	0.277102	0.22402	0.186783	0.121507	0.250561	0.154145	1.62549	0.700873	1
CG11630	1.21925	0.821406	0.902786	0.607533	1.02033	0.755159	1.35114	0.434179	1
CG11634	0.443363	0.22402	0.342436	0.121507	0.333691	0.231971	1.4385	0.524568	1
CG11635	16.3767	16.8388	18.0557	17.6914	16.6078	17.8735	0.929182	-0.105967	1
CG11638	53.0928	62.3895	57.0934	56.0632	57.7411	56.5783	1.02055	0.029351	1
CG11652	20.8104	22.29	21.3244	18.4933	21.5502	19.9089	1.08244	0.114288	1
CG11655	12.719	14.0386	15.3785	12.6853	13.3788	14.0319	0.953455	-0.068763	1
CG11656	0.692755	0.11201	0.747133	0.291616	0.402382	0.519375	0.774744	-0.368208	1
CG11658	57.1384	52.794	57.7161	49.1616	54.9662	53.4388	1.02858	0.040657	1
CG11659	0.05542	0	0.031131	0.072904	0.02771	0.052017	0.532712	-0.908573	1
CG11663	0.554204	0.074673	0.280175	0.218712	0.314439	0.249443	1.26056	0.334066	1
CG11664	0.415653	0.33603	0.093392	0.194411	0.375841	0.143902	2.6118	1.38505	1
CG11665	81.9391	81.0952	89.905	78.3232	81.5171	84.1141	0.969125	-0.045245	1
CG11666	0	0.11201	0.031131	0.048603	0.056005	0.039867	1.40481	0.490374	1
CG11668	5.45891	6.04854	3.70454	3.5723	5.75372	3.63842	1.58138	0.661185	1
CG11670	0	0.037337	0.031131	0.048603	0.018669	0.039867	0.46827	-1.09459	1
CG11671	0.083131	0.037337	0	0.024301	0.060234	0.01215	4.95723	2.30953	1
CG11672	1.46864	0.33603	0.093392	0.048603	0.902336	0.070998	12.7095	3.66783	0.138668
CG11674	0.138551	0.11201	0.311306	0.145808	0.12528	0.228557	0.548137	-0.867391	1
CG11679	4.29508	5.00311	5.01202	3.52369	4.64909	4.26786	1.08933	0.123439	1
CG11686	7.75886	5.48848	3.42436	7.97084	6.62367	5.6976	1.16254	0.217277	1
CG11693	0.304812	0.22402	0.124522	0.024301	0.264416	0.074412	3.55342	1.82921	1
CG11694	0.277102	0	0.186783	0.072904	0.138551	0.129844	1.06706	0.093642	1
CG11695	15.1021	14.3746	13.7908	10.5225	14.7383	12.1567	1.21237	0.277827	1
CG11696	13.4117	13.6279	13.3861	13.9004	13.5198	13.6433	0.990952	-0.013113	1
CG11697	0.997567	0.33603	0.466958	0.097205	0.666798	0.282081	2.36385	1.24114	1
CG11698	0.02771	0	0.124522	0	0.013855	0.062261	0.222532	-2.16791	1
CG11699	32.892	35.5071	14.2578	14.678	34.1996	14.4679	2.36382	1.24112	0
CG11700	7.14923	7.42999	0.529219	0.680437	7.28961	0.604828	12.0524	3.59124	0
CG11703	0.748176	0.373366	0.217914	0.267315	0.560771	0.242615	2.31137	1.20875	1
CG11710	19.7574	23.0367	18.5227	16.3791	21.397	17.4509	1.22613	0.294111	1
CG11714	4.10111	3.65899	3.73567	3.42649	3.88005	3.58108	1.08349	0.115682	1
CG1172	33.1691	35.5445	32.5626	32.0049	34.3568	32.2837	1.06421	0.089789	1
CG11722	6.26251	6.8326	5.94594	6.07533	6.54756	6.01063	1.08933	0.123439	1
CG11723	13.3286	15.2333	13.0748	13.9976	14.281	13.5362	1.05502	0.077272	1
CG11726	0.387943	0.074673	0.186783	0.024301	0.231308	0.105542	2.19161	1.13199	1
CG11737	33.4185	34.051	31.3796	30.4253	33.7348	30.9024	1.09165	0.126515	1
CG11739	60.7131	62.9122	66.8373	64.6658	61.8126	65.7516	0.940094	-0.089123	1
CG11741	4.3505	4.70442	2.27253	1.67679	4.52746	1.97466	2.29278	1.1971	0.182257
CG11752	15.2683	17.1002	12.9192	20.1701	16.1843	16.5446	0.978217	-0.031774	1
CG11753	9.67086	10.4543	8.21847	10.5225	10.0626	9.37047	1.07386	0.102804	1
CG11755	2.57705	2.61356	2.30366	2.86756	2.59531	2.58561	1.00375	0.005401	1
CG11756	0.193971	0.298693	0.031131	0.048603	0.246332	0.039867	6.17891	2.62735	1
CG11760	15.6008	12.9931	13.3239	13.7303	14.297	13.5271	1.05692	0.079863	1
CG11762	0.138551	0.261356	0.124522	0.170109	0.199954	0.147315	1.35731	0.440754	1
CG11768	32.8089	32.3335	29.1071	30.5954	32.5712	29.8512	1.09112	0.125807	1
CG11771	49.5458	56.565	56.4397	47.5334	53.0554	51.9866	1.02056	0.029362	1
CG11777	2.54934	2.53889	2.55271	3.52369	2.54412	3.0382	0.837376	-0.256053	1
CG11779	37.0763	33.379	37.201	32.6367	35.2276	34.9189	1.00884	0.0127	1
CG11781	5.12639	4.62974	4.23376	5.5407	4.87807	4.88723	0.998125	-0.002708	1
CG11786	0.083131	0.373366	0.217914	0.121507	0.228248	0.16971	1.34493	0.427531	1
CG11788	2.07827	2.42688	2.9574	2.13852	2.25257	2.54796	0.884069	-0.177768	1
CG11790	16.9864	19.2657	16.1568	16.1118	18.126	16.1343	1.12345	0.167935	1
CG11791	64.8142	65.5258	60.082	81.2637	65.17	70.6728	0.922137	-0.116948	1
CG11796	100.81	128.177	106	93.3657	114.493	99.6826	1.14858	0.199848	1
CG11802	19.0923	19.079	18.2425	17.5942	19.0857	17.9183	1.06515	0.091054	1
CG11807	35.4136	40.2862	34.4615	32.5395	37.8499	33.5005	1.12983	0.176108	1
CG11808	3.54691	2.87492	2.05462	4.10693	3.21091	3.08077	1.04224	0.059693	1
CG11811	20.3947	22.7753	21.4801	21.5796	21.585	21.5298	1.00256	0.003694	1
CG11815	0.526494	0.410703	0.778264	0.388821	0.468598	0.583543	0.803024	-0.316486	1
CG11816	0.05542	0.186683	0.155653	0.145808	0.121051	0.15073	0.803101	-0.316346	1
CG11825	0.831306	1.15744	1.1207	0.996355	0.994371	1.05853	0.939391	-0.090202	1
CG11828	2.4385	2.05351	3.70454	2.79465	2.24601	3.24959	0.691165	-0.532898	1
CG11835	11.1395	10.8276	9.61934	12.6367	10.9836	11.128	0.987019	-0.01885	1
CG11836	2.63247	2.50156	2.39705	2.60024	2.56701	2.49865	1.02736	0.038943	1
CG11837	3.04812	3.21095	3.17532	2.91616	3.12954	3.04574	1.02751	0.039157	1
CG11839	2.27224	2.2402	2.27253	3.11057	2.25622	2.69155	0.838259	-0.254531	1
CG11841	34.6655	39.4648	30.757	30.9599	37.0651	30.8584	1.20114	0.264398	1
CG11842	5.37578	7.542	8.12508	8.48117	6.45889	8.30312	0.777887	-0.362367	1
CG11843	0.692755	1.60547	1.02731	0.631835	1.14912	0.829571	1.38519	0.470085	1
CG11851	12.7744	11.537	11.7051	11.859	12.1557	11.7821	1.03171	0.045042	1
CG11852	3.15896	2.35221	1.99236	2.21142	2.75559	2.10189	1.311	0.390673	1
CG11854	12.2756	13.0678	30.1966	23.0863	12.6717	26.6415	0.475639	-1.07206	3.4e-05
CG11857	73.1827	71.7984	63.911	71.4216	72.4905	67.6663	1.07129	0.099354	1
CG11858	3.07583	2.72557	2.21027	4.44714	2.9007	3.32871	0.871421	-0.198559	1
CG11865	0.083131	0	0.093392	0.097205	0.041565	0.095299	0.436159	-1.19707	1
CG11873	610.622	580.734	497.03	619.198	595.678	558.114	1.0673	0.093973	1
CG11876	147.363	157.001	146.967	133.73	152.182	140.349	1.08431	0.116778	1
CG11878	1.60719	0.634723	1.43201	0.510328	1.12096	0.971167	1.15424	0.20694	1
CG11880	64.7588	60.0373	69.6391	54.5079	62.398	62.0735	1.00523	0.007524	1
CG11882	3.07583	3.92035	4.54506	3.40219	3.49809	3.97362	0.880327	-0.183888	1
CG11883	75.7597	76.9135	70.822	68.0923	76.3366	69.4572	1.09905	0.136251	1
CG11885	1.16383	1.15744	0.840525	1.43378	1.16063	1.13715	1.02065	0.029486	1
CG11889	11.9431	13.4785	9.74386	9.67193	12.7108	9.7079	1.30933	0.388826	1
CG11891	11.9431	13.4785	9.74386	9.67193	12.7108	9.7079	1.30933	0.388826	1
CG11892	3.43607	3.50964	3.17532	1.7983	3.47286	2.48681	1.39651	0.481827	1
CG11893	0.166261	0.261356	0.466958	0.534629	0.213808	0.500794	0.42694	-1.22789	1
CG11897	62.0709	59.9626	62.5724	56.2576	61.0168	59.415	1.02696	0.038378	1
CG11898	0.360233	1.41879	0.747133	0.315917	0.889513	0.531525	1.67351	0.742876	1
CG11899	17.9562	23.1861	24.562	20.2916	20.5711	22.4268	0.917256	-0.124603	1
CG11902	35.1365	35.3951	36.952	33.4143	35.2658	35.1831	1.00235	0.003387	1
CG11905	0.387943	0.22402	0.186783	0.243013	0.305981	0.214898	1.42384	0.50979	1
CG11906	11.666	14.1506	13.2616	10.7655	12.9083	12.0136	1.07448	0.103635	1
CG11911	0.609625	0	0.684872	0.291616	0.304812	0.488244	0.624303	-0.679682	1
CG11912	0.110841	0.186683	0.311306	0.218712	0.148762	0.265009	0.561347	-0.833034	1
CG11920	2.54934	3.69633	2.33479	3.03767	3.12283	2.68623	1.16253	0.217273	1
CG11927	15.5177	12.7318	14.4446	16.5735	14.1248	15.509	0.910743	-0.134884	1
CG11929	2.10598	0.56005	0.965047	0.631835	1.33301	0.798441	1.66952	0.739433	1
CG11951	38.1292	42.1904	29.3872	28.0923	40.1598	28.7398	1.39736	0.482703	0.191745
CG11961	28.0427	27.8905	28.3599	27.1689	27.9666	27.7644	1.00728	0.010468	1
CG11964	17.9008	18.1456	19.5811	16.0875	18.0232	17.8343	1.01059	0.0152	1
CG11966	0.277102	0.037337	0.342436	0.558931	0.15722	0.450684	0.348847	-1.51934	1
CG11970	60.6299	58.8799	63.8488	58.7849	59.7549	61.3168	0.974527	-0.037226	1
CG11975	27.2946	29.5706	31.1306	24.9332	28.4326	28.0319	1.01429	0.020478	1
CG11977	0.193971	0	0.404697	0.072904	0.096986	0.2388	0.406137	-1.29996	1
CG11980	12.5527	11.6864	11.7051	11.0814	12.1195	11.3932	1.06375	0.089156	1
CG11982	33.3631	34.2004	31.4419	28.2624	33.7817	29.8522	1.13163	0.178408	1
CG11983	3.2698	1.97884	2.80175	2.47874	2.62432	2.64024	0.99397	-0.008725	1
CG11984	170.085	160.436	155.528	150.62	165.26	153.074	1.07961	0.110512	1
CG11985	3.07583	3.73366	2.30366	4.30134	3.40475	3.3025	1.03096	0.04399	1
CG11986	2.82644	2.6509	3.20645	2.11422	2.73867	2.66033	1.02945	0.04187	1
CG11997	0.803596	0.634723	0.840525	0.777643	0.719159	0.809084	0.888856	-0.169978	1
CG11999	14.1322	14.524	14.8181	15.7959	14.3281	15.307	0.936047	-0.095347	1
CG12003	0.02771	0.186683	0.311306	0.121507	0.107197	0.216406	0.49535	-1.01348	1
CG12004	95.6279	101.22	110.389	93.6816	98.4238	102.035	0.964605	-0.05199	1
CG12006	30.5644	30.7654	33.4653	29.1859	30.6649	31.3256	0.978907	-0.030756	1
CG12007	18.0116	20.0124	19.6122	17.3268	19.012	18.4695	1.02937	0.041764	1
CG12009	0.471074	0.970753	0.996178	0.72904	0.720913	0.862609	0.835736	-0.258881	1
CG12010	3.40835	3.21095	3.45549	2.67315	3.30965	3.06432	1.08006	0.111113	1
CG12011	1.10841	1.00809	0.684872	0.874848	1.05825	0.77986	1.35697	0.440392	1
CG12012	13.7997	15.1213	15.0983	14.6294	14.4605	14.8639	0.972864	-0.03969	1
CG12014	5.04326	5.48848	4.14036	3.83961	5.26587	3.98999	1.31977	0.400288	1
CG12016	40.7894	45.6627	47.4118	45.7351	43.2261	46.5735	0.928126	-0.107607	1
CG12017	0.387943	0.485376	0.56035	0.461725	0.436659	0.511038	0.854457	-0.226921	1
CG12018	2.88186	2.27753	2.67723	2.79465	2.5797	2.73594	0.942893	-0.084835	1
CG12020	1.38551	1.04543	1.24522	0.583232	1.21547	0.914227	1.3295	0.410888	1
CG12024	59.9095	63.0242	53.2644	74.5808	61.4669	63.9226	0.961583	-0.056517	1
CG12025	194.443	189.558	200.854	197.886	192	199.37	0.963035	-0.05434	1
CG12034	18.1225	18.5936	19.1453	15.0425	18.3581	17.0939	1.07395	0.102931	1
CG12035	0.886727	0.410703	0.373567	0.194411	0.648715	0.283989	2.2843	1.19175	1
CG12038	23.1657	23.6714	21.6357	19.2953	23.4186	20.4655	1.1443	0.19446	1
CG12050	19.3971	20.2738	21.1376	18.6391	19.8355	19.8884	0.997339	-0.003844	1
CG12054	265.824	266.733	261.092	272.369	266.278	266.731	0.998305	-0.002448	1
CG12056	9.64315	10.4916	7.8449	8.60267	10.0674	8.22378	1.22418	0.291813	1
CG12057	0.083131	0.074673	0.871656	0.315917	0.078902	0.593786	0.132879	-2.91181	1
CG12061	0.360233	0.33603	0.249044	0.194411	0.348131	0.221728	1.57008	0.650843	1
CG12065	60.6576	64.107	61.5762	61.2394	62.3823	61.4078	1.01587	0.022715	1
CG12069	1.16383	0.410703	0.622611	0.315917	0.787266	0.469264	1.67766	0.74645	1
CG12071	92.9123	83.4474	77.5462	96.452	88.1799	86.9991	1.01357	0.019449	1
CG12075	65.4792	61.7548	63.4441	48.6027	63.617	56.0234	1.13554	0.183384	1
CG12078	0.138551	0.261356	0.342436	0.048603	0.199954	0.19552	1.02268	0.032355	1
CG1208	7.34321	7.80336	8.9656	8.84568	7.57328	8.90564	0.850391	-0.233801	1
CG12081	17.2357	19.9378	19.0519	14.9939	18.5868	17.0229	1.09187	0.126797	1
CG12084	97.2074	96.7019	88.7532	82.8918	96.9546	85.8225	1.12971	0.175954	1
CG12091	139.632	144.418	145.193	150.255	142.025	147.724	0.961421	-0.05676	1
CG12093	17.596	18.4443	15.2228	15.5772	18.0201	15.4	1.17014	0.22668	1
CG12096	12.331	14.3746	12.7013	10.9842	13.3528	11.8427	1.12751	0.173143	1
CG12099	151.907	158.83	142.08	148.7	155.369	145.39	1.06864	0.095769	1
CG12104	13.2178	16.1668	13.6352	12.0778	14.6923	12.8565	1.14279	0.192562	1
CG12105	4.93242	5.07778	3.14419	2.43013	5.0051	2.78716	1.79577	0.844603	0.67588
CG12106	4.29508	5.11512	5.82141	5.61361	4.7051	5.71751	0.822928	-0.281162	1
CG12107	8.92269	9.63285	9.3703	9.45322	9.27777	9.41176	0.985764	-0.020686	1
CG12111	0.138551	0	0.342436	0.097205	0.069276	0.219821	0.315146	-1.66591	1
CG12112	4.0734	3.62165	3.29984	2.77035	3.84753	3.0351	1.26768	0.34219	1
CG12115	0.05542	0	0.093392	0	0.02771	0.046696	0.593419	-0.752876	1
CG12116	134.034	167.716	129.939	104.666	150.875	117.302	1.28621	0.363123	1
CG12118	14.9912	13.8892	14.071	13.7303	14.4402	13.9006	1.03882	0.054943	1
CG12119	7.62031	8.21406	7.25342	5.17618	7.91718	6.2148	1.27392	0.349279	1
CG12121	62.5696	59.5893	62.946	55.0668	61.0795	59.0064	1.03513	0.049816	1
CG12123	6.67816	8.43808	7.19116	5.05468	7.55812	6.12292	1.2344	0.303808	1
CG12125	34.0836	33.939	30.6013	31.9319	34.0113	31.2666	1.08778	0.121389	1
CG12126	0.415653	0.037337	0.342436	0.097205	0.226495	0.219821	1.03036	0.043151	1
CG12128	9.2275	13.3665	10.8957	9.45322	11.297	10.1745	1.11033	0.150989	1
CG12129	5.79143	6.90728	7.37794	7.04739	6.34936	7.21266	0.880307	-0.183922	1
CG1213	69.996	77.7349	78.8848	61.3123	73.8654	70.0985	1.05374	0.075515	1
CG12133	0.05542	0	0	0.048603	0.02771	0.024302	1.14027	0.189382	1
CG12134	3.29752	3.28562	3.33097	2.55164	3.29157	2.9413	1.11909	0.162319	1
CG12147	0.637335	0.22402	0.747133	0.315917	0.430677	0.531525	0.810267	-0.303531	1
CG12155	25.5211	29.1599	27.7062	26.5128	27.3405	27.1095	1.00852	0.012243	1
CG12158	133.674	84.3435	69.39	309.453	109.009	189.422	0.575482	-0.797157	1
CG12159	12.5804	16.1668	14.1644	12.4666	14.3736	13.3155	1.07946	0.110315	1
CG12163	219.243	241.643	240.234	216.501	230.443	228.368	1.00909	0.013052	1
CG12164	0.803596	1.60547	0.311306	0.267315	1.20453	0.289311	4.16348	2.05779	0.695028
CG12170	13.2178	13.5905	14.2267	10.0608	13.4042	12.1437	1.10379	0.142471	1
CG12171	15.0189	15.2333	13.6352	12.5638	15.1261	13.0995	1.15471	0.207534	1
CG12173	7.34321	10.5289	7.22229	7.2904	8.93607	7.25634	1.23148	0.300397	1
CG12177	14.9912	16.7642	15.3785	12.8797	15.8777	14.1291	1.12376	0.168331	1
CG12179	14.6587	13.1425	11.3315	13.2928	13.9006	12.3122	1.12901	0.175061	1
CG1218	5.92998	5.33914	6.69307	5.4192	5.63456	6.05613	0.930389	-0.104094	1
CG12182	9.2275	9.85687	12.6079	10.5225	9.54219	11.5652	0.825079	-0.277396	1
CG12184	1.38551	0.858743	1.55653	0.558931	1.12213	1.05773	1.06088	0.085265	1
CG12194	79.5837	68.5501	77.0793	86.3426	74.0669	81.7109	0.90645	-0.141701	1
CG12200	0.221682	0.33603	0.342436	0.097205	0.278856	0.219821	1.26856	0.343191	1
CG12204	3.32523	3.69633	3.23758	3.5723	3.51078	3.40494	1.03108	0.044162	1
CG12206	0.997567	1.1201	0.716003	0.437424	1.05883	0.576713	1.83598	0.876549	1
CG12207	85.1258	76.2787	83.1186	89.7205	80.7023	86.4196	0.933843	-0.098749	1
CG12209	0.997567	0.373366	0.56035	0.243013	0.685466	0.401682	1.70649	0.771034	1
CG12213	60.7685	62.7629	54.7275	61.7497	61.7657	58.2386	1.06056	0.08483	1
CG12219	13.5503	11.313	13.7286	14.9939	12.4316	14.3612	0.865638	-0.208164	1
CG12224	1.38551	1.26945	4.23376	4.03402	1.32748	4.13389	0.321121	-1.63881	0.03261
CG12229	3.10354	1.56814	2.14801	0.631835	2.33584	1.38992	1.68056	0.748939	1
CG12231	0.498784	0.410703	0.217914	0.267315	0.454743	0.242615	1.87435	0.906388	1
CG12236	54.506	58.5812	56.3774	59.2223	56.5436	57.7999	0.978264	-0.031704	1
CG12237	32.227	38.2701	38.4462	27.2175	35.2485	32.8319	1.07361	0.102466	1
CG12239	254.158	306.944	330.233	324.496	280.551	327.364	0.857	-0.222633	1
CG12241	32.033	29.2719	31.722	28.0437	30.6525	29.8829	1.02575	0.036683	1
CG12253	5.4312	5.93652	6.3195	4.61725	5.68386	5.46838	1.03941	0.055759	1
CG12256	4.10111	3.95768	1.49427	1.48238	4.0294	1.48832	2.70734	1.43687	0.087097
CG12259	7.14923	8.96079	8.28073	7.60632	8.05501	7.94352	1.01404	0.020108	1
CG12262	162.52	184.48	158.641	136.889	173.5	147.765	1.17416	0.23163	1
CG12263	31.8667	31.4001	31.1928	24.4714	31.6334	27.8321	1.13658	0.184698	1
CG12264	33.3354	40.1742	38.633	27.6063	36.7548	33.1197	1.10976	0.150245	1
CG12267	3.38064	4.74175	4.0781	3.32928	4.0612	3.70369	1.09653	0.132941	1
CG12268	5.56975	5.78718	7.8449	4.81166	5.67847	6.32828	0.897315	-0.156313	1
CG12269	22.0573	27.4798	18.367	24.1069	24.7685	21.237	1.16629	0.221931	1
CG1227	5.95769	8.40074	6.38176	6.95018	7.17922	6.66597	1.07699	0.107012	1
CG12278	0.138551	0.149347	0.155653	0.097205	0.143949	0.126429	1.13857	0.187228	1
CG12279	4.79387	4.40572	3.58001	5.22479	4.59979	4.4024	1.04484	0.063279	1
CG12288	2.29995	1.94151	1.40088	1.16646	2.12073	1.28367	1.65208	0.724285	1
CG12289	0.609625	0.11201	0.373567	0.194411	0.360817	0.283989	1.27053	0.345435	1
CG12290	68.4442	64.8164	70.5418	66.0024	66.6303	68.2721	0.975952	-0.035118	1
CG12299	49.9892	49.3217	47.8477	51.9562	49.6555	49.902	0.99506	-0.007144	1
CG12301	7.03839	8.02738	6.84872	6.19684	7.53288	6.52278	1.15486	0.207715	1
CG12304	15.9888	19.0043	16.8105	16.2333	17.4966	16.5219	1.05899	0.082693	1
CG12307	0.415653	0.410703	0.466958	0.097205	0.413178	0.282081	1.46474	0.55065	1
CG12309	2.54934	1.49347	1.43201	0.777643	2.0214	1.10482	1.82961	0.87154	1
CG1231	5.04326	3.58432	3.61114	4.66586	4.31379	4.1385	1.04235	0.059847	1
CG12310	0.415653	0.186683	0.093392	0.218712	0.301168	0.156052	1.92992	0.948544	1
CG12316	42.0641	42.3397	42.4932	35.723	42.2019	39.1081	1.07911	0.109842	1
CG12320	6.37335	8.17672	6.63081	5.10328	7.27503	5.86704	1.23998	0.31032	1
CG12321	6.95526	8.62476	6.75533	5.56501	7.79001	6.16017	1.26458	0.338656	1
CG12325	9.83712	10.4543	11.4872	8.14095	10.1457	9.81406	1.03379	0.047945	1
CG1233	47.1351	45.3267	44.2054	45.2977	46.2309	44.7515	1.03306	0.046919	1
CG12333	42.7014	44.7666	40.4697	34.5322	43.734	37.501	1.16621	0.221829	1
CG12338	32.3378	36.0299	41.1546	38.6877	34.1838	39.9212	0.856284	-0.223839	1
CG1234	9.42147	10.7903	10.0552	9.72053	10.1059	9.88785	1.02205	0.031466	1
CG12341	9.89254	9.59552	9.86839	10.2066	9.74403	10.0375	0.970765	-0.042806	1
CG12343	12.525	14.3373	11.2693	10.9356	13.4311	11.1024	1.20975	0.274706	1
CG12344	17.9839	19.5644	22.3517	21.2637	18.7742	21.8077	0.860896	-0.216089	1
CG12347	0.277102	0	0.186783	0.218712	0.138551	0.202747	0.683367	-0.549268	1
CG12355	16.155	17.5109	13.9154	17.0352	16.833	15.4753	1.08773	0.121322	1
CG1236	8.45161	11.425	10.7712	9.01579	9.93831	9.89348	1.00453	0.006522	1
CG12362	2.79873	1.38146	1.61879	1.06926	2.09009	1.34402	1.5551	0.637009	1
CG12374	29.6776	8.77411	10.5533	2.30863	19.2259	6.43094	2.98959	1.57995	1
CG12375	15.3237	16.5401	15.6587	15.966	15.9319	15.8123	1.00757	0.010872	1
CG12376	0.886727	0.410703	0.840525	0.291616	0.648715	0.56607	1.146	0.196603	1
CG12379	1.57948	1.08276	1.21409	1.62819	1.33112	1.42114	0.936658	-0.094406	1
CG12384	23.3043	20.6845	21.9159	34.0705	21.9944	27.9932	0.785705	-0.34794	1
CG1239	3.46378	3.13628	3.42436	3.03767	3.30003	3.23101	1.02136	0.030491	1
CG12391	34.9426	38.5687	35.8313	32.4666	36.7557	34.1489	1.07633	0.106126	1
CG12393	16.9864	18.9297	15.97	17.8615	17.958	16.9157	1.06162	0.086263	1
CG12395	0.332522	0.11201	0.716003	0.218712	0.222266	0.467357	0.475581	-1.07224	1
CG12398	0.02771	0.261356	0.186783	0	0.144533	0.093392	1.5476	0.630036	1
CG12402	31.3125	34.051	34.804	30.887	32.6818	32.8455	0.995016	-0.007208	1
CG12404	21.1706	18.2203	17.1529	22.6245	19.6954	19.8887	0.990281	-0.01409	1
CG12413	8.61787	10.5289	11.2381	9.0644	9.5734	10.1513	0.943075	-0.084556	1
CG12420	1.10841	1.26945	1.02731	0.534629	1.18893	0.780968	1.52237	0.606323	1
CG12426	5.12639	5.33914	5.38559	4.47145	5.23276	4.92851	1.06173	0.08642	1
CG12428	42.84	49.023	39.1	30.0607	45.9315	34.5804	1.32825	0.409531	0.77378
CG12438	0.387943	0.149347	0.249044	0.170109	0.268645	0.209576	1.28184	0.35822	1
CG12439	0.02771	0.074673	0.062261	0.097205	0.051192	0.079733	0.642038	-0.63927	1
CG12446	0.304812	0.485376	0.56035	0.121507	0.395094	0.340929	1.15888	0.212728	1
CG12448	0.997567	0.33603	0.902786	0.36452	0.666798	0.633653	1.05231	0.073558	1
CG1246	0.387943	0.261356	0.529219	0.145808	0.324649	0.337514	0.961886	-0.056062	1
CG12464	0.249392	0.074673	0.155653	0.072904	0.162032	0.114278	1.41788	0.503731	1
CG12470	2.54934	1.86683	2.21027	1.33657	2.20809	1.77342	1.2451	0.316261	1
CG12477	0.193971	0.149347	0.062261	0.121507	0.171659	0.091884	1.86822	0.901662	1
CG12479	0.02771	0.11201	0.031131	0.072904	0.06986	0.052017	1.34302	0.425477	1
CG12480	0.02771	0.074673	0	0	0.051192	0	inf	inf	1
CG12481	0	0.074673	0.031131	0	0.037337	0.015565	2.39871	1.26226	1
CG12483	0.471074	0.821406	0.902786	0.972053	0.64624	0.93742	0.689381	-0.536626	1
CG12484	121.703	114.026	114.841	114.095	117.865	114.468	1.02968	0.042191	1
CG12490	0	0	0	0	0	0	NA	NA	NA
CG12491	0	0.074673	0.062261	0.024301	0.037337	0.043281	0.862652	-0.213149	1
CG12493	0.720465	0.22402	0.840525	0.461725	0.472242	0.651125	0.725272	-0.463407	1
CG12496	0.110841	0.074673	0.031131	0.072904	0.092757	0.052017	1.7832	0.834466	1
CG12498	0.498784	0.11201	0.093392	0.340219	0.305397	0.216805	1.40862	0.494286	1
CG12499	29.1511	31.0641	37.917	26.8044	30.1076	32.3607	0.930376	-0.104114	1
CG12502	80.803	79.2657	82.496	70.1579	80.0343	76.327	1.04857	0.068426	1
CG12506	0.498784	0.149347	0.529219	0.291616	0.324066	0.410417	0.789598	-0.340809	1
CG12507	0.498784	0.149347	0.498089	0.558931	0.324066	0.52851	0.613168	-0.705646	1
CG12511	0.110841	0.037337	0.031131	0.072904	0.074089	0.052017	1.42431	0.510263	1
CG12512	37.1594	40.0622	34.337	30.7898	38.6108	32.5634	1.18571	0.245753	1
CG12516	0.277102	0.074673	0.217914	0.145808	0.175888	0.181861	0.967155	-0.048181	1
CG12517	0.05542	0.11201	0.031131	0	0.083715	0.015565	5.37833	2.42716	1
CG12519	0	0	0	0.072904	0	0.036452	0	-inf	1
CG12520	0.554204	0.970753	0.280175	0.583232	0.762479	0.431704	1.76621	0.820656	1
CG12521	0.193971	0.298693	0.529219	0.291616	0.246332	0.410417	0.600199	-0.736487	1
CG12522	0	0	0	0.024301	0	0.01215	NA	NA	NA
CG12523	0.02771	0.298693	0.311306	0.194411	0.163201	0.252858	0.645428	-0.631672	1
CG12531	294.615	282.937	301.593	305.905	288.776	303.749	0.950706	-0.072929	1
CG12535	1.80116	2.91226	3.33097	1.16646	2.35671	2.24872	1.04802	0.067673	1
CG12538	0.02771	0	0.062261	0.072904	0.013855	0.067583	0.20501	-2.28623	1
CG12539	0.110841	0.298693	0.155653	0.121507	0.204767	0.13858	1.47761	0.563267	1
CG12540	0	0.074673	0	0.048603	0.037337	0.024302	1.5364	0.619557	1
CG12541	21.614	23.4474	25.0601	22.5516	22.5307	23.8059	0.946434	-0.079426	1
CG12546	0.02771	0	0	0	0.013855	0	NA	NA	NA
CG12547	79.9162	80.9458	84.1459	67.825	80.431	75.9855	1.05851	0.082029	1
CG12560	3.68546	4.06969	4.73184	4.76306	3.87758	4.74745	0.81677	-0.291999	1
CG12567	66.643	74.0759	71.2267	61.3609	70.3595	66.2938	1.06133	0.085871	1
CG12576	90.0305	93.9016	90.0296	76.3548	91.966	83.1922	1.10546	0.144654	1
CG12581	142.597	136.764	109.019	108.068	139.68	108.544	1.28686	0.363855	0.103586
CG12589	0.360233	0.485376	0.716003	0.291616	0.422805	0.50381	0.839215	-0.252887	1
CG12590	2.10598	2.91226	3.23758	2.64885	2.50912	2.94321	0.85251	-0.230212	1
CG12592	0.387943	0.33603	0.747133	1.02066	0.361986	0.883895	0.409536	-1.28794	1
CG12594	36.051	35.7312	40.5631	36.3791	35.8911	38.4711	0.932936	-0.10015	1
CG12605	457.108	433.852	447.004	477.643	445.48	462.323	0.963568	-0.053542	1
CG12607	0.332522	0.672059	0.840525	0.267315	0.50229	0.55392	0.906794	-0.141154	1
CG12608	14.9635	17.8842	13.9154	15.0668	16.4239	14.4911	1.13338	0.180629	1
CG12609	0.554204	0.44804	0.342436	0.291616	0.501122	0.317026	1.5807	0.66056	1
CG12617	0.942147	0.373366	0.373567	0.267315	0.657756	0.320441	2.05266	1.0375	1
CG12620	1.27467	1.15744	0.871656	0.534629	1.21605	0.703143	1.72945	0.790317	1
CG12637	0.498784	0.298693	0.280175	0.048603	0.398738	0.164389	2.42558	1.27833	1
CG12640	0.914437	0.597386	0.373567	0.899149	0.755912	0.636358	1.18787	0.248379	1
CG12643	2.88186	4.25638	4.38941	6.46415	3.56912	5.42678	0.657686	-0.604529	1
CG12645	0.193971	0	0.155653	0.218712	0.096986	0.187182	0.518135	-0.9486	1
CG1265	11.1949	12.2838	10.74	9.0401	11.7393	9.89007	1.18698	0.247299	1
CG12655	3.71317	3.58432	0.747133	0.899149	3.64874	0.823141	4.43271	2.14819	0.004515
CG12659	1.52406	1.5308	1.55653	2.23572	1.52743	1.89613	0.805554	-0.311946	1
CG12661	0.083131	0.22402	0.404697	0.048603	0.153575	0.22665	0.677588	-0.56152	1
CG12662	0.193971	0.037337	0.062261	0.048603	0.115654	0.055432	2.08642	1.06103	1
CG12672	20.1453	19.0043	13.0437	15.1883	19.5748	14.116	1.38671	0.471667	0.668096
CG12674	0.083131	0.22402	0.062261	0.121507	0.153575	0.091884	1.67141	0.741062	1
CG12679	0.360233	0.149347	0.373567	0	0.25479	0.186783	1.36409	0.447941	1
CG12680	0.05542	0.11201	0.093392	0.097205	0.083715	0.095299	0.878452	-0.186965	1
CG12681	7.48176	7.99004	7.09777	6.39125	7.7359	6.74451	1.14699	0.197855	1
CG12682	0.02771	0	0.186783	0.145808	0.013855	0.166295	0.083316	-3.58526	1
CG12684	0.471074	0.261356	0.280175	0.218712	0.366215	0.249443	1.46813	0.553978	1
CG12688	0.277102	0.11201	0.217914	0.218712	0.194556	0.218313	0.891179	-0.166212	1
CG12689	0.803596	0.44804	0.529219	0.243013	0.625818	0.386116	1.6208	0.696707	1
CG12691	0.193971	0	0.062261	0.048603	0.096986	0.055432	1.74964	0.807056	1
CG12692	1.24696	0.597386	0.747133	0.243013	0.922172	0.495073	1.8627	0.897395	1
CG12693	1.13612	0.44804	0.56035	0.291616	0.792079	0.425983	1.85942	0.894849	1
CG12698	2.32766	2.46422	1.99236	1.14216	2.39594	1.56726	1.52874	0.612347	1
CG12699	11.2503	4.66708	5.13654	4.25273	7.95871	4.69464	1.69528	0.761521	0.841994
CG12702	1.52406	1.19477	1.15183	0.680437	1.35942	0.916134	1.48386	0.569357	1
CG12708	0.083131	0.037337	0.062261	0.097205	0.060234	0.079733	0.75544	-0.404612	1
CG1271	15.1298	15.4574	14.1021	10.9113	15.2936	12.5067	1.22283	0.290222	1
CG12713	2.68789	2.05351	2.77062	2.18712	2.3707	2.47887	0.956364	-0.064368	1
CG12715	0.02771	0.410703	0.093392	0.145808	0.219206	0.1196	1.83283	0.874076	1
CG12716	2.82644	3.09894	0.404697	0.36452	2.96269	0.384608	7.70313	2.94544	0.000402
CG12717	24.9946	25.0529	24.0017	21.045	25.0237	22.5233	1.11102	0.151879	1
CG12721	0.083131	0.074673	0.124522	0.267315	0.078902	0.195919	0.402729	-1.31212	1
CG12723	0.360233	0.746733	0.684872	0.291616	0.553483	0.488244	1.13362	0.180936	1
CG12725	0.138551	0.261356	0.062261	0.097205	0.199954	0.079733	2.50779	1.32641	1
CG12728	16.2382	19.6017	16.7171	12.6367	17.92	14.6769	1.22096	0.28802	1
CG12729	0.387943	0.261356	0.155653	0.145808	0.324649	0.15073	2.15384	1.10691	1
CG1273	0.969857	1.45613	2.30366	0.923451	1.21299	1.61356	0.751751	-0.411672	1
CG12730	17.9562	19.1537	15.7521	14.435	18.555	15.0935	1.22933	0.297875	1
CG12736	17.5406	18.6683	18.4604	13.3414	18.1044	15.9009	1.13858	0.187233	1
CG12744	0.332522	0.33603	0.529219	0.607533	0.334276	0.568376	0.588125	-0.765806	1
CG12746	26.3801	28.8239	26.5855	27.3633	27.602	26.9744	1.02327	0.033182	1
CG1275	47.4122	51.4499	56.2529	48.1166	49.431	52.1848	0.947231	-0.078212	1
CG12766	1.46864	1.19477	1.55653	1.04496	1.33171	1.30074	1.02381	0.033941	1
CG12768	16.5707	14.524	18.9274	18.9793	15.5473	18.9534	0.820294	-0.285787	1
CG12769	112.171	109.359	116.397	121.75	110.765	119.073	0.930224	-0.10435	1
CG12772	40.5677	39.9129	43.4894	33.9733	40.2403	38.7313	1.03896	0.05514	1
CG12773	52.6494	52.346	53.7625	45.6622	52.4977	49.7123	1.05603	0.07865	1
CG12780	0.526494	0.44804	0.529219	0.36452	0.487267	0.446869	1.0904	0.124858	1
CG12782	0.277102	0.11201	0.217914	0.024301	0.194556	0.121107	1.60647	0.683896	1
CG12783	1.19154	0.784069	0.902786	0.753341	0.987804	0.828064	1.19291	0.254483	1
CG12784	0.166261	0.149347	0.031131	0.048603	0.157804	0.039867	3.9583	1.98488	1
CG12788	4.01798	3.54698	4.51393	3.40219	3.78248	3.95806	0.95564	-0.06546	1
CG12795	10.7793	10.1556	11.3938	12.4909	10.4674	11.9423	0.876497	-0.190179	1
CG12796	0.05542	0.11201	0.124522	0.121507	0.083715	0.123014	0.680531	-0.555267	1
CG12811	6.37335	7.28064	7.56473	8.33536	6.827	7.95004	0.858737	-0.219711	1
CG12814	42.3135	41.4437	44.0497	51.9805	41.8786	48.0151	0.872195	-0.197277	1
CG12817	11.6937	9.96888	7.87603	12.3451	10.8313	10.1106	1.07129	0.099344	1
CG12818	2.63247	4.29371	2.27253	2.62454	3.46309	2.44854	1.41435	0.50014	1
CG12822	28.9295	32.2589	28.609	28.7728	30.5942	28.6909	1.06634	0.092664	1
CG12824	0.387943	0.22402	0.186783	0.267315	0.305981	0.227049	1.34764	0.43044	1
CG12825	2.29995	2.38955	2.49044	1.9198	2.34475	2.20512	1.06332	0.088571	1
CG12826	0.138551	0.22402	0.249044	0.267315	0.181285	0.25818	0.702168	-0.510112	1
CG12828	0.249392	0.074673	0.093392	0.072904	0.162032	0.083148	1.94873	0.962533	1
CG12831	0.415653	0.44804	0.373567	0.340219	0.431846	0.356893	1.21002	0.275028	1
CG12836	0.387943	0.149347	0.280175	0.558931	0.268645	0.419553	0.640312	-0.643153	1
CG12848	8.1468	6.19788	6.38176	9.62333	7.17234	8.00255	0.896257	-0.158015	1
CG12849	0.02771	0	0	0.024301	0.013855	0.01215	NA	NA	NA
CG12851	121.26	118.731	126.297	130.79	119.995	128.543	0.933501	-0.099277	1
CG12853	0.803596	0.784069	0.716003	0.461725	0.793832	0.588864	1.34807	0.4309	1
CG12857	1.74574	1.26945	2.33479	1.50668	1.50759	1.92074	0.784904	-0.349412	1
CG12858	350.59	317.66	341.627	325.249	334.125	333.438	1.00206	0.002969	1
CG12860	12.4142	5.11512	6.38176	2.74605	8.76465	4.56391	1.92043	0.941426	1
CG12861	11.6383	5.11512	5.47898	2.96476	8.3767	4.22187	1.98412	0.9885	1
CG12862	0	0	0	0.072904	0	0.036452	0	-inf	1
CG12863	3.24209	3.62165	3.3621	3.6938	3.43187	3.52795	0.972767	-0.039834	1
CG12866	0.471074	0.410703	0.498089	0.218712	0.440889	0.358401	1.23016	0.298841	1
CG12868	4.84929	5.71251	5.85255	5.4921	5.2809	5.67232	0.930994	-0.103157	1
CG12869	0.692755	0.672059	0.809394	0.72904	0.682407	0.769217	0.887145	-0.172758	1
CG1287	12.719	10.865	14.787	10.0365	11.792	12.4117	0.950067	-0.073899	1
CG12877	27.1006	23.5594	24.0328	23.0377	25.33	23.5352	1.07626	0.106025	1
CG1288	4.04569	2.01618	1.68105	1.26367	3.03093	1.47236	2.05856	1.04163	0.905999
CG12880	1.21925	1.56814	1.80557	1.70109	1.39369	1.75333	0.794883	-0.331186	1
CG12883	3.18667	3.24829	3.01966	3.37789	3.21748	3.19877	1.00585	0.008412	1
CG12885	2.35537	2.09085	4.17149	4.05832	2.22311	4.11491	0.540257	-0.888281	0.883659
CG12895	5.79143	4.51773	5.26106	7.46051	5.15458	6.36079	0.810369	-0.303349	1
CG12896	3.04812	3.43497	8.00055	7.2661	3.24155	7.63333	0.424657	-1.23563	0.01538
CG12898	1.10841	1.56814	1.5254	0.899149	1.33827	1.21227	1.10394	0.142658	1
CG12902	4.01798	2.46422	3.29984	2.06561	3.2411	2.68273	1.20814	0.272783	1
CG12907	3.85172	2.80025	3.48662	1.31227	3.32598	2.39945	1.38615	0.471079	1
CG12909	2.1614	1.60547	1.8367	1.94411	1.88344	1.8904	0.996314	-0.005328	1
CG1291	11.3335	13.1798	11.7985	9.72053	12.2567	10.7595	1.13915	0.187953	1
CG12910	9.14437	7.46733	7.06664	7.55771	8.30585	7.31217	1.13589	0.183827	1
CG12911	0.249392	0.11201	1.30748	1.57959	0.180701	1.44354	0.125179	-2.99793	0.075465
CG12912	121.343	115.37	116.366	136.015	118.357	126.19	0.937922	-0.092461	1
CG12913	15.7948	17.6602	19.9236	16.1604	16.7275	18.042	0.927145	-0.109133	1
CG12914	0.720465	0.56005	0.498089	0.947752	0.640257	0.722921	0.885654	-0.175185	1
CG12917	2.29995	2.05351	1.74331	0.947752	2.17673	1.34553	1.61775	0.693987	1
CG12920	0.083131	0.11201	0.093392	0.121507	0.09757	0.10745	0.90806	-0.139141	1
CG12923	0.831306	0.373366	0.622611	0.218712	0.602336	0.420661	1.43188	0.517909	1
CG12926	12.8852	12.1344	10.3976	11.4459	12.5098	10.9218	1.1454	0.195856	1
CG12929	2.02284	1.5308	2.52157	2.30863	1.77682	2.4151	0.735714	-0.442783	1
CG12934	0.166261	0.261356	0.093392	0.194411	0.213808	0.143902	1.4858	0.571243	1
CG12935	2.57705	2.91226	2.17914	2.18712	2.74465	2.18313	1.25721	0.330226	1
CG12942	11.9154	12.2091	12.0787	11.7375	12.0622	11.9081	1.01294	0.018554	1
CG12945	36.5775	38.7181	39.5981	33.5358	37.6478	36.567	1.02956	0.042024	1
CG12947	2.9927	3.0616	2.80175	3.6452	3.02715	3.22348	0.939096	-0.090655	1
CG12948	8.36848	7.50466	7.40907	6.95018	7.93657	7.17963	1.10543	0.144607	1
CG12950	131.873	130.604	125.238	123.208	131.238	124.223	1.05647	0.079256	1
CG12951	0.05542	0	0.062261	0.048603	0.02771	0.055432	0.499897	-1.0003	1
CG12963	0.859016	0.746733	0.871656	0.631835	0.802874	0.751745	1.06801	0.094931	1
CG12964	1.16383	1.23211	2.2414	1.62819	1.19797	1.93479	0.619171	-0.69159	1
CG12970	0.969857	1.08276	1.05844	0.753341	1.02631	0.90589	1.13293	0.180058	1
CG12971	0.138551	0.037337	0.217914	0.097205	0.087944	0.157559	0.558162	-0.841243	1
CG12974	0.720465	0.186683	0.529219	0.656136	0.453574	0.592677	0.765297	-0.385909	1
CG12975	7.03839	8.81145	6.41289	9.40461	7.92492	7.90876	1.00204	0.002946	1
CG12983	3.49149	1.5308	1.68105	1.33657	2.51114	1.50881	1.66432	0.734932	1
CG12984	0.138551	0.33603	0.186783	0.121507	0.237291	0.154145	1.5394	0.622366	1
CG12985	0.720465	0.485376	0.217914	0.315917	0.60292	0.266915	2.25884	1.17559	1
CG12986	0	0	0	0.024301	0	0.01215	NA	NA	NA
CG1299	45.1953	50.9645	41.7149	44.3013	48.0799	43.0081	1.11793	0.160825	1
CG12990	2.07827	3.0616	4.45167	1.36088	2.56994	2.90627	0.884272	-0.177438	1
CG12991	86.151	78.3323	69.7013	77.4483	82.2416	73.5748	1.1178	0.160657	1
CG12992	18.5381	15.2707	16.686	16.5249	16.9044	16.6054	1.018	0.025743	1
CG12994	6.53961	6.38457	5.16767	6.12394	6.46209	5.6458	1.14458	0.194821	1
CG12995	0.02771	0	0.996178	0.923451	0.013855	0.959815	0.014435	-6.11427	0.01704
CG12998	0.05542	0	0.56035	1.02066	0.02771	0.790503	0.035054	-4.83428	0.372036
CG13000	0	0.037337	0.093392	0.072904	0.018669	0.083148	0.22452	-2.15509	1
CG13001	9.06124	10.753	8.09394	9.45322	9.90709	8.77358	1.1292	0.175296	1
CG13002	0.02771	0.186683	0.124522	0.097205	0.107197	0.110864	0.966923	-0.048528	1
CG13003	36.7714	30.9147	33.0295	41.288	33.8431	37.1587	0.910771	-0.13484	1
CG13004	10.6684	10.3049	13.1994	13.39	10.4867	13.2947	0.788786	-0.342294	1
CG13005	5.76372	6.4219	5.04315	4.00972	6.09281	4.52644	1.34605	0.428733	1
CG13008	4.68302	4.1817	4.8875	2.86756	4.43236	3.87753	1.14309	0.192939	1
CG13010	0.471074	0.11201	0.155653	0.170109	0.291542	0.162881	1.78991	0.839884	1
CG13012	5.32036	6.16054	5.97707	5.56501	5.74045	5.77104	0.994701	-0.007666	1
CG13014	3.87943	4.96577	3.54888	3.30498	4.4226	3.42693	1.29054	0.367977	1
CG13016	6.89984	7.16863	6.50629	6.82867	7.03424	6.66748	1.05501	0.077252	1
CG13018	1.49635	1.23211	1.68105	2.23572	1.36423	1.95839	0.696609	-0.521578	1
CG13021	0.249392	0.821406	0.249044	0.607533	0.535399	0.428289	1.25009	0.32203	1
CG13022	0.304812	0.373366	1.43201	1.26367	0.339089	1.34784	0.25158	-1.99091	0.553202
CG13023	1.38551	0.896079	1.33861	1.21507	1.1408	1.27684	0.893451	-0.162539	1
CG13024	8.83956	9.14748	10.9891	10.5711	8.99352	10.7801	0.834272	-0.261411	1
CG13025	8.97811	10.6783	11.3315	9.1859	9.82819	10.2587	0.958034	-0.061852	1
CG13026	0.554204	0.22402	0.373567	0.486027	0.389112	0.429797	0.90534	-0.143469	1
CG13028	0.166261	0.22402	0.217914	0.194411	0.19514	0.206162	0.946539	-0.079267	1
CG13029	0.415653	0.298693	0.186783	0.072904	0.357173	0.129844	2.75079	1.45985	1
CG13031	0.083131	0.11201	0.155653	0.097205	0.09757	0.126429	0.771739	-0.373815	1
CG13032	1.71803	1.23211	1.40088	0.850547	1.47507	1.12571	1.31035	0.389948	1
CG13033	0	0	0.062261	0.097205	0	0.079733	0	-inf	1
CG13038	0.083131	0	0.249044	0.121507	0.041565	0.185276	0.224343	-2.15622	1
CG13039	0.083131	0	0	0.048603	0.041565	0.024302	1.71041	0.774345	1
CG1304	0	0	0	0	0	0	NA	NA	NA
CG13040	0.166261	0	0	0.072904	0.08313	0.036452	2.28055	1.18938	1
CG13041	0.05542	0	0.031131	0.048603	0.02771	0.039867	0.695073	-0.524763	1
CG13042	0.05542	0.037337	0.093392	0.072904	0.046379	0.083148	0.557784	-0.842222	1
CG13043	0.05542	0.149347	0.031131	0.097205	0.102384	0.064168	1.59556	0.674058	1
CG13044	0.05542	0.44804	0.342436	0.145808	0.25173	0.244122	1.03117	0.044275	1
CG13045	0.02771	0.11201	0.435828	0.36452	0.06986	0.400174	0.174574	-2.51809	1
CG13046	0	0	0.653742	0.850547	0	0.752144	0	-inf	0.029861
CG13047	0.138551	0.074673	0.217914	0.072904	0.106612	0.145409	0.733188	-0.447744	1
CG13048	0.110841	0.33603	0.155653	0.243013	0.223436	0.199333	1.12091	0.164676	1
CG13049	0.249392	0.074673	0.093392	0.072904	0.162032	0.083148	1.94873	0.962533	1
CG13050	0	0.037337	0	0	0.018669	0	NA	NA	NA
CG13051	0.166261	0.22402	0.155653	0.291616	0.19514	0.223634	0.872587	-0.196629	1
CG13053	0.05542	0	0.062261	0.097205	0.02771	0.079733	0.347537	-1.52476	1
CG13054	2.1614	1.38146	2.58384	2.43013	1.77143	2.50698	0.706596	-0.501042	1
CG13055	12.4696	12.2838	15.4408	14.678	12.3767	15.0594	0.821858	-0.283039	1
CG13056	0.05542	0.037337	0.186783	0.097205	0.046379	0.141994	0.326622	-1.61431	1
CG13058	0.02771	0.11201	0.062261	0.097205	0.06986	0.079733	0.876173	-0.190713	1
CG13059	0.138551	0	0	0.097205	0.069276	0.048602	1.42534	0.51131	1
CG13060	0.083131	0	0	0.218712	0.041565	0.109356	0.380092	-1.39558	1
CG13062	0.02771	0	0.155653	0.194411	0.013855	0.175032	0.079158	-3.65913	1
CG13063	0	0	0	0.048603	0	0.024302	0	-inf	1
CG13064	0.02771	0	0	0	0.013855	0	NA	NA	NA
CG13065	0.05542	0	0.217914	0	0.02771	0.108957	0.254323	-1.97527	1
CG13066	0.02771	0.037337	0.031131	0.072904	0.032524	0.052017	0.625243	-0.677512	1
CG13067	3.07583	2.80025	2.92627	5.61361	2.93804	4.26994	0.688075	-0.539362	1
CG13068	0.05542	0.074673	0.062261	0.218712	0.065047	0.140486	0.463011	-1.11088	1
CG13069	0.193971	0.597386	0.124522	0.36452	0.395678	0.244521	1.61818	0.694371	1
CG1307	15.684	19.6764	17.6199	16.5492	17.6802	17.0846	1.03486	0.049442	1
CG13070	0.02771	0	0	0	0.013855	0	NA	NA	NA
CG13071	2.35537	1.15744	3.45549	5.73511	1.7564	4.5953	0.382217	-1.38754	0.796522
CG13073	0.942147	0.634723	0.778264	0.972053	0.788435	0.875159	0.900905	-0.150553	1
CG13074	0.138551	0.298693	0.311306	0.194411	0.218622	0.252858	0.864604	-0.209889	1
CG13075	0.304812	0.485376	0.311306	0.097205	0.395094	0.204255	1.93432	0.951822	1
CG13077	30.5366	27.7411	31.6286	36.1604	29.1389	33.8945	0.859693	-0.218106	1
CG13078	0.05542	0.037337	0.062261	0.024301	0.046379	0.043281	1.07156	0.099716	1
CG13081	0.166261	0.149347	0.124522	0.024301	0.157804	0.074412	2.12068	1.08453	1
CG13082	4.26737	4.29371	6.07046	7.2661	4.28054	6.66828	0.641926	-0.639521	0.940099
CG13083	0.02771	0.037337	0.031131	0.024301	0.032524	0.027716	NA	NA	NA
CG13084	0.415653	0.037337	0.093392	0.243013	0.226495	0.168203	1.34656	0.429279	1
CG13085	2.60476	3.54698	3.14419	2.38153	3.07587	2.76286	1.11329	0.154833	1
CG13086	4.96013	7.28064	8.03168	8.55407	6.12039	8.29288	0.738029	-0.43825	1
CG13088	4.10111	2.31487	3.86019	2.81895	3.20799	3.33957	0.9606	-0.057993	1
CG1309	48.6591	48.6123	48.7505	44.6415	48.6357	46.696	1.04154	0.058717	1
CG13090	6.89984	7.35532	7.50246	6.53706	7.12758	7.01976	1.01536	0.02199	1
CG13091	4.79387	2.2402	11.5494	3.23208	3.51703	7.39076	0.475869	-1.07136	1
CG13096	11.0841	12.7691	9.96178	8.16525	11.9266	9.06351	1.31589	0.396041	1
CG13097	10.1974	10.4543	11.1759	10.0608	10.3258	10.6183	0.972453	-0.0403	1
CG13101	3.87943	5.41381	5.16767	3.40219	4.64662	4.28493	1.08441	0.11691	1
CG13102	0.166261	0.11201	0.093392	0.048603	0.139135	0.070998	1.95973	0.970658	1
CG13108	7.20465	8.32607	6.50629	6.46415	7.76536	6.48522	1.19739	0.259898	1
CG1311	33.6125	32.5575	25.6204	25.4678	33.085	25.5441	1.29521	0.373187	0.728323
CG13110	0.249392	0.037337	0.093392	0	0.143365	0.046696	3.07017	1.61832	1
CG13113	0	0.037337	0.031131	0	0.018669	0.015565	NA	NA	NA
CG13114	0.02771	0.186683	0.342436	0.218712	0.107197	0.280574	0.382062	-1.38812	1
CG13116	14.7418	17.6976	14.6314	14.7266	16.2197	14.679	1.10496	0.143995	1
CG13117	18.7321	20.2365	15.8766	23.5237	19.4843	19.7001	0.989043	-0.015895	1
CG13123	1.80116	2.01618	2.14801	2.01701	1.90867	2.08251	0.916524	-0.125755	1
CG13124	227.861	234.847	216.326	242.576	231.354	229.451	1.00829	0.011917	1
CG13126	7.20465	6.79527	6.94211	6.12394	6.99996	6.53302	1.07147	0.099596	1
CG13127	0.443363	0.149347	0.155653	0.121507	0.296355	0.13858	2.13852	1.09661	1
CG13131	0.775886	0.485376	1.15183	0.583232	0.630631	0.867532	0.726926	-0.46012	1
CG13133	4.37821	4.59241	3.98471	3.25638	4.48531	3.62054	1.23885	0.309001	1
CG13135	2.46621	2.53889	1.93009	2.26002	2.50255	2.09506	1.1945	0.256408	1
CG13137	0.083131	0.149347	0.529219	0.486027	0.116239	0.507623	0.228986	-2.12667	1
CG13138	0.387943	0.037337	0.155653	0.097205	0.21264	0.126429	1.68189	0.750083	1
CG1314	6.31793	4.77909	6.44402	4.49575	5.54851	5.46989	1.01437	0.020589	1
CG13144	0.775886	0.44804	1.36974	0.631835	0.611963	1.00079	0.61148	-0.709623	1
CG13148	4.96013	3.62165	3.70454	4.20413	4.29089	3.95433	1.08511	0.117843	1
CG1315	5.81914	5.63783	6.56855	5.17618	5.72849	5.87237	0.975499	-0.035787	1
CG13151	7.14923	7.39265	6.41289	5.4678	7.27094	5.94035	1.22399	0.291595	1
CG13154	0.083131	0.298693	0.186783	0.072904	0.190912	0.129844	1.47032	0.556131	1
CG13155	0.02771	0.149347	0	0.024301	0.088529	0.01215	7.28589	2.8651	1
CG13157	0.02771	0	0.093392	0.097205	0.013855	0.095299	0.145386	-2.78204	1
CG13159	0.110841	0.074673	0.062261	0.024301	0.092757	0.043281	2.14312	1.09972	1
CG1316	72.9056	74.86	79.414	90.887	73.8828	85.1505	0.867672	-0.204778	1
CG13160	0.05542	0.037337	0.280175	0.170109	0.046379	0.225142	0.205997	-2.27931	1
CG13163	6.56732	7.42999	5.13654	6.63426	6.99866	5.8854	1.18915	0.249937	1
CG13164	18.0116	9.40883	10.242	5.24909	13.7102	7.74552	1.77009	0.823819	1
CG13168	3.57462	2.94959	2.36592	1.26367	3.26211	1.8148	1.79751	0.845996	1
CG1317	205.693	196.241	189.461	157.57	200.967	173.515	1.15821	0.211897	1
CG13170	0.138551	0	0	0.097205	0.069276	0.048602	1.42534	0.51131	1
CG13171	0.02771	0	0	0.024301	0.013855	0.01215	NA	NA	NA
CG13175	4.37821	4.59241	4.17149	3.79101	4.48531	3.98125	1.12661	0.171986	1
CG13177	0.859016	1.04543	1.18296	0.72904	0.952221	0.956001	0.996047	-0.005715	1
CG13185	77.3392	75.0093	101.641	80.7776	76.1742	91.2094	0.835157	-0.25988	1
CG13186	0.498784	0.186683	0.093392	0.097205	0.342734	0.095299	3.59642	1.84656	1
CG13192	10.3082	10.2302	10.0863	9.59903	10.2692	9.84266	1.04334	0.061206	1
CG13193	2.46621	1.56814	2.55271	1.7254	2.01717	2.13905	0.943023	-0.084635	1
CG13196	0.138551	0.074673	0.217914	0.243013	0.106612	0.230463	0.462599	-1.11217	1
CG13197	24.385	21.3192	22.0716	23.4265	22.8521	22.749	1.00453	0.006522	1
CG13198	0.138551	0.149347	0.031131	0.170109	0.143949	0.10062	1.43062	0.516639	1
CG13202	0.05542	0.037337	0	0.121507	0.046379	0.060753	0.763391	-0.389507	1
CG13203	2.13369	2.46422	2.11688	1.67679	2.29895	1.89684	1.21199	0.277382	1
CG13204	24.1356	24.6795	25.7138	22.503	24.4076	24.1084	1.01241	0.01779	1
CG13215	0.720465	1.08276	0.653742	0.801944	0.901613	0.727843	1.23875	0.308883	1
CG13216	0.05542	0	0	0	0.02771	0	inf	inf	1
CG13217	0.05542	0	0	0.024301	0.02771	0.01215	2.28055	1.18938	1
CG13218	0	0	0	0.048603	0	0.024302	0	-inf	1
CG13220	22.6392	23.4101	22.3829	28.5784	23.0247	25.4806	0.903614	-0.146221	1
CG13223	0.110841	0	0	0.024301	0.055421	0.01215	4.5611	2.18938	1
CG13226	0.138551	0.11201	0.031131	0.024301	0.12528	0.027716	4.52016	2.17637	1
CG13227	0.05542	0	0.031131	0.024301	0.02771	0.027716	0.999793	-0.000299	1
CG13228	0.02771	0.037337	0.155653	0.072904	0.032524	0.114278	0.284598	-1.813	1
CG13229	8.47932	9.0728	9.86839	7.50911	8.77606	8.68875	1.01005	0.014425	1
CG13230	0.02771	0.11201	0.062261	0.048603	0.06986	0.055432	1.26029	0.333752	1
CG13231	0.110841	0	0.124522	0.097205	0.055421	0.110864	0.499897	-1.0003	1
CG13239	0.02771	0.037337	0.031131	0	0.032524	0.015565	NA	NA	NA
CG1324	2.88186	1.38146	1.61879	0.874848	2.13166	1.24682	1.70968	0.773725	1
CG13243	0.997567	0.634723	0.622611	0.291616	0.816145	0.457113	1.78543	0.836273	1
CG13244	0.637335	0.33603	0.404697	0.218712	0.486683	0.311704	1.56136	0.642801	1
CG13245	5.12639	2.80025	3.45549	2.16282	3.96332	2.80916	1.41086	0.496572	1
CG13247	0.609625	0.821406	0.56035	0.534629	0.715515	0.547489	1.3069	0.386151	1
CG13248	56.0577	52.682	59.8641	45.9781	54.3699	52.9211	1.02738	0.038965	1
CG13250	0	0.074673	0.093392	0.048603	0.037337	0.070998	0.525889	-0.927169	1
CG13251	2.02284	2.09085	1.68105	1.8712	2.05685	1.77613	1.15805	0.211701	1
CG13252	21.9465	24.2315	22.1027	23.9854	23.089	23.0441	1.00195	0.00281	1
CG13255	7.20465	7.9527	10.3042	8.67558	7.57868	9.4899	0.798605	-0.324446	1
CG13258	0.581914	0.186683	0.435828	0.267315	0.384298	0.351572	1.09309	0.128411	1
CG13272	3.38064	2.35221	3.7668	2.98906	2.86643	3.37793	0.848575	-0.236886	1
CG13280	4.51676	3.32296	2.55271	2.40583	3.91986	2.47927	1.58106	0.660888	1
CG13282	0.748176	0.784069	0.747133	0.583232	0.766123	0.665183	1.15175	0.203824	1
CG13283	17.0418	21.2445	15.8455	14.2892	19.1432	15.0673	1.27051	0.345406	1
CG13284	15.6286	14.2999	13.8842	12.3937	14.9642	13.139	1.13892	0.187669	1
CG13285	0.581914	0.597386	0.186783	0.534629	0.58965	0.360706	1.63471	0.709035	1
CG13287	0.803596	1.04543	0.840525	1.02066	0.924511	0.93059	0.993467	-0.009456	1
CG13288	1.6349	1.23211	1.08957	0.923451	1.43351	1.00651	1.42423	0.510186	1
CG13293	70.7996	69.2968	67.5222	70.8141	70.0482	69.1681	1.01272	0.01824	1
CG13295	16.349	16.0174	16.9973	14.3378	16.1832	15.6675	1.03291	0.04672	1
CG13296	0.110841	0	0.031131	0.097205	0.055421	0.064168	0.863678	-0.211435	1
CG13297	0	0	0.031131	0	0	0.015565	NA	NA	NA
CG13298	22.5284	18.855	17.4954	27.9465	20.6917	22.721	0.910688	-0.134971	1
CG13299	0	0.037337	0.093392	0	0.018669	0.046696	0.399786	-1.3227	1
CG13300	28.7909	30.056	26.8034	30.9842	29.4234	28.8938	1.01833	0.026206	1
CG13305	8.39619	6.27255	8.28073	7.63062	7.33437	7.95567	0.921905	-0.11731	1
CG13306	0.332522	0.784069	0.809394	0.826245	0.558295	0.81782	0.682664	-0.550753	1
CG13308	0.05542	0	0	0	0.02771	0	inf	inf	1
CG13309	0.498784	0.672059	0.684872	0.291616	0.585422	0.488244	1.19904	0.261873	1
CG13310	0.110841	0.22402	0.186783	0.340219	0.16743	0.263501	0.635407	-0.654248	1
CG13311	0.02771	0.037337	0	0	0.032524	0	NA	NA	NA
CG13312	0	0.037337	0	0.121507	0.018669	0.060753	0.307281	-1.70237	1
CG13313	0.083131	0	0.093392	0.072904	0.041565	0.083148	0.499897	-1.0003	1
CG13314	0.277102	0.858743	1.18296	0.218712	0.567922	0.700837	0.810349	-0.303384	1
CG13315	152.434	176.266	258.975	269.72	164.35	264.348	0.621719	-0.685665	0.00068
CG13318	3.96256	4.74175	6.13272	4.83596	4.35216	5.48434	0.79356	-0.333588	1
CG13319	3.38064	3.58432	3.11306	4.34994	3.48248	3.7315	0.933267	-0.099639	1
CG13321	0.498784	0.44804	0.498089	0.291616	0.473412	0.394853	1.19896	0.261782	1
CG13322	24.2464	22.7753	20.2349	22.3329	23.5109	21.2839	1.10463	0.143567	1
CG13323	0.720465	0.261356	0.404697	0.534629	0.49091	0.469663	1.04524	0.063834	1
CG13324	0.221682	0	0.031131	0.072904	0.110841	0.052017	2.13085	1.09143	1
CG13325	9.67086	8.28873	8.06281	8.45686	8.9798	8.25984	1.08716	0.120569	1
CG13326	1.33009	0.44804	0.871656	0.461725	0.889065	0.66669	1.33355	0.415272	1
CG13330	1.93971	2.38955	2.80175	1.48238	2.16463	2.14207	1.01053	0.015117	1
CG13331	0.138551	0.074673	0.093392	0.097205	0.106612	0.095299	1.11872	0.161847	1
CG13332	0.110841	0.373366	0.435828	0.291616	0.242103	0.363722	0.665628	-0.587211	1
CG13334	1.0807	0.746733	1.05844	0.704739	0.913715	0.881589	1.03644	0.051639	1
CG13337	11.8323	12.4331	10.74	8.79708	12.1327	9.76856	1.24201	0.31268	1
CG13339	5.18181	5.56316	4.98089	7.50911	5.37248	6.245	0.860286	-0.217112	1
CG13344	29.1511	33.4536	31.4107	30.8384	31.3024	31.1246	1.00571	0.008219	1
CG13358	0.083131	0	0.031131	0.097205	0.041565	0.064168	0.647758	-0.626473	1
CG13359	0.554204	0.22402	0.342436	0.072904	0.389112	0.20767	1.8737	0.905892	1
CG13360	19.3417	21.8046	27.7996	23.2078	20.5732	25.5037	0.806674	-0.309942	1
CG13361	0.02771	0.11201	0.031131	0.048603	0.06986	0.039867	1.75235	0.809287	1
CG13362	0.110841	0.186683	0.062261	0.024301	0.148762	0.043281	3.4371	1.78119	1
CG13364	12.525	12.3211	11.0202	15.0182	12.4231	13.0192	0.954209	-0.067623	1
CG13365	4.90471	5.18979	3.95358	4.47145	5.04725	4.21251	1.19816	0.260816	1
CG13366	110.841	100.921	99.9913	98.4933	105.881	99.2423	1.06689	0.093415	1
CG13367	17.9562	17.5482	19.2698	17.4241	17.7522	18.3469	0.967585	-0.04754	1
CG13369	19.6742	19.6391	19.799	19.1737	19.6567	19.4864	1.00874	0.012551	1
CG13373	0.886727	0.970753	1.89896	1.31227	0.92874	1.60562	0.578431	-0.789783	1
CG13375	59.6878	60.2987	87.2901	88.2138	59.9932	87.752	0.683668	-0.548632	0.002084
CG13376	1.02528	1.04543	1.15183	1.31227	1.03535	1.23205	0.840348	-0.250941	1
CG13377	10.9178	14.4119	9.30804	6.92588	12.6649	8.11696	1.5603	0.641823	0.822593
CG13380	2.21682	2.46422	1.96122	1.23937	2.34052	1.6003	1.46255	0.548488	1
CG13384	68.2225	72.7318	73.1257	70.0364	70.4771	71.5811	0.984578	-0.022422	1
CG13385	0.637335	0.373366	0.249044	0.267315	0.505351	0.25818	1.95736	0.96891	1
CG13386	0.221682	0.33603	0.342436	0.145808	0.278856	0.244122	1.14228	0.191916	1
CG1339	0.02771	0.11201	0	0.145808	0.06986	0.072904	0.958247	-0.06153	1
CG13390	4.59989	4.62974	4.91863	4.59295	4.61482	4.75579	0.970358	-0.043411	1
CG13392	3.24209	4.03236	3.79793	3.25638	3.63723	3.52715	1.03121	0.044334	1
CG13397	21.0875	25.7249	23.3479	21.2637	23.4062	22.3058	1.04933	0.069473	1
CG13398	28.3475	31.5868	27.3949	25.8323	29.9672	26.6136	1.12601	0.171219	1
CG1340	2.90957	1.64281	1.18296	0.534629	2.27619	0.858795	2.65045	1.40624	0.822593
CG13403	0.05542	0	0.062261	0.048603	0.02771	0.055432	0.499897	-1.0003	1
CG13404	15.0466	16.2788	13.2616	15.4556	15.6627	14.3586	1.09082	0.125415	1
CG13405	1.69032	1.08276	1.40088	1.40948	1.38654	1.40518	0.986739	-0.019259	1
CG13407	0.332522	0.037337	0.093392	0.170109	0.184929	0.13175	1.40363	0.489167	1
CG13408	6.01311	5.63783	5.94594	4.15553	5.82547	5.05073	1.15339	0.205883	1
CG13409	39.9304	41.6677	34.586	31.8833	40.799	33.2347	1.2276	0.295845	1
CG13423	0.138551	0.074673	0.093392	0.145808	0.106612	0.1196	0.891407	-0.165843	1
CG13426	0.02771	0.074673	0.093392	0.072904	0.051192	0.083148	0.615671	-0.699768	1
CG13427	0.05542	0	0	0	0.02771	0	inf	inf	1
CG13428	2.29995	5.15246	1.36974	2.13852	3.7262	1.75413	2.12424	1.08695	1
CG13430	12.3588	12.0597	10.5844	10.0608	12.2092	10.3226	1.18277	0.242172	1
CG13436	3.13125	2.87492	2.89514	2.72175	3.00309	2.80844	1.06931	0.096675	1
CG13437	0.221682	0.373366	0.591481	0.413123	0.297524	0.502302	0.592321	-0.755548	1
CG13438	0.083131	0.037337	0.062261	0.072904	0.060234	0.067583	0.89126	-0.166082	1
CG1344	39.2099	39.5022	34.7728	35.1397	39.3561	34.9563	1.12586	0.171034	1
CG13442	2.07827	0.672059	0.965047	0.583232	1.37516	0.774139	1.77638	0.828936	1
CG13443	0.166261	0.074673	0.186783	0.072904	0.120467	0.129844	0.927787	-0.108135	1
CG13445	0	0	0.062261	0.097205	0	0.079733	0	-inf	1
CG13449	1.27467	1.56814	1.77444	1.02066	1.4214	1.39755	1.01707	0.024418	1
CG13454	0	0	0	0.024301	0	0.01215	NA	NA	NA
CG13455	0.443363	0.896079	0.466958	0.340219	0.669721	0.403589	1.65942	0.730676	1
CG13457	1.13612	0.784069	1.18296	0.631835	0.960093	0.907398	1.05807	0.08144	1
CG13458	4.48905	4.62974	3.73567	4.05832	4.5594	3.89699	1.16998	0.226481	1
CG13460	0.277102	0.485376	0.342436	0.218712	0.381239	0.280574	1.35878	0.442315	1
CG13461	0.193971	0.149347	0.124522	0.243013	0.171659	0.183768	0.934108	-0.098338	1
CG13463	0.138551	0.074673	0.031131	0.097205	0.106612	0.064168	1.66145	0.732447	1
CG13465	0	0	0	0.072904	0	0.036452	0	-inf	1
CG13471	0.609625	0.298693	0.217914	0.291616	0.454159	0.254765	1.78266	0.83403	1
CG13473	2.41079	1.75482	1.86783	1.94411	2.08281	1.90597	1.09278	0.128002	1
CG13474	0.02771	0	0.031131	0.097205	0.013855	0.064168	0.215919	-2.21143	1
CG13476	0.581914	0.33603	0.498089	0.850547	0.458972	0.674318	0.680647	-0.555022	1
CG13477	1.27467	0.522713	0.716003	0.656136	0.898691	0.686069	1.30991	0.389471	1
CG13481	0.249392	0.11201	0.124522	0.145808	0.180701	0.135165	1.33689	0.418881	1
CG13482	0.997567	1.08276	1.05844	1.09356	1.04016	1.076	0.966697	-0.048865	1
CG13484	2.77102	2.6509	2.36592	2.74605	2.71096	2.55599	1.06063	0.084924	1
CG13488	0.304812	0.33603	0.965047	0.704739	0.320421	0.834893	0.383787	-1.38162	1
CG13492	6.92755	4.40572	8.40525	4.54435	5.66664	6.4748	0.875183	-0.192343	1
CG13494	0.110841	0.11201	0.124522	0.194411	0.111425	0.159467	0.698739	-0.517175	1
CG13500	0.138551	0.11201	0.280175	0.218712	0.12528	0.249443	0.50224	-0.993552	1
CG13501	0.831306	0.44804	0.591481	0.36452	0.639673	0.478	1.33823	0.420323	1
CG13502	0.748176	0.896079	1.21409	1.09356	0.822128	1.15383	0.712523	-0.488992	1
CG13506	97.5953	100.436	91.8351	93.9489	99.0154	92.892	1.06592	0.092099	1
CG13510	1.85658	1.64281	1.1207	1.43378	1.7497	1.27724	1.36991	0.454077	1
CG13511	1.85658	1.68015	1.1207	1.43378	1.76837	1.27724	1.38452	0.469388	1
CG13516	3.49149	4.66708	4.10923	4.17983	4.07928	4.14453	0.984257	-0.022893	1
CG13526	0.471074	0.522713	0.435828	0.340219	0.496893	0.388023	1.28058	0.356793	1
CG13527	0.249392	0.485376	0.404697	0.194411	0.367384	0.299554	1.22644	0.294473	1
CG13531	51.9012	58.8052	59.1792	49.6476	55.3532	54.4134	1.01727	0.024705	1
CG13532	20.8935	20.7592	18.6783	19.6112	20.8263	19.1448	1.08784	0.12146	1
CG13538	0.415653	0	0.217914	0.121507	0.207826	0.16971	1.2246	0.292306	1
CG13539	0.831306	0.22402	0.902786	0.36452	0.527663	0.633653	0.832732	-0.264076	1
CG1354	48.0218	51.0392	47.692	41.7254	49.5305	44.7087	1.10785	0.147761	1
CG13540	0.249392	0.037337	0	0.048603	0.143365	0.024302	5.89944	2.56058	1
CG13541	0.692755	0.261356	0.155653	0.145808	0.477055	0.15073	3.16496	1.66219	1
CG13544	1.0807	0.149347	0.404697	0.243013	0.615023	0.323855	1.89907	0.925289	1
CG13545	0.138551	0.11201	0.186783	0.145808	0.12528	0.166295	0.75336	-0.408589	1
CG13551	29.3174	30.2053	26.461	35.6987	29.7614	31.0798	0.957579	-0.062537	1
CG13557	0.387943	0.11201	0.124522	0.072904	0.249976	0.098713	2.53235	1.34048	1
CG13558	0.110841	0.149347	0.031131	0.145808	0.130094	0.088469	1.4705	0.556303	1
CG13559	1.93971	2.38955	1.24522	2.11422	2.16463	1.67972	1.28869	0.3659	1
CG13560	0	0	0.124522	0.024301	0	0.074412	0	-inf	1
CG13561	0	0	0	0.048603	0	0.024302	0	-inf	1
CG13562	1.13612	1.30678	1.30748	0.753341	1.22145	1.03041	1.1854	0.245374	1
CG13563	4.6276	4.66708	2.52157	3.42649	4.64734	2.97403	1.56264	0.643986	1
CG13564	0.221682	0.074673	0.155653	0.048603	0.148178	0.102128	1.4509	0.536952	1
CG13566	0.05542	0	0.062261	0.072904	0.02771	0.067583	0.41002	-1.28623	1
CG13575	0.554204	1.1201	0.933917	0.607533	0.837152	0.770725	1.08619	0.119273	1
CG13577	0.526494	0.149347	0.404697	0.145808	0.33792	0.275253	1.22767	0.295927	1
CG13578	1.55177	1.97884	2.05462	1.8469	1.76531	1.95076	0.904933	-0.144117	1
CG13579	36.6052	32.4455	30.757	37.5699	34.5254	34.1634	1.01059	0.015204	1
CG1358	174.685	166.745	133.55	150.814	170.715	142.182	1.20068	0.263853	0.601017
CG13581	0.831306	0.298693	0.217914	0.097205	0.564999	0.157559	3.58594	1.84235	1
CG13585	79.6668	84.3808	74.3709	100.559	82.0238	87.4649	0.937791	-0.092661	1
CG13587	0.498784	0.709396	0.996178	0.315917	0.60409	0.656048	0.920802	-0.119037	1
CG13589	0	0	0	0	0	0	NA	NA	NA
CG13590	0.02771	0	0	0	0.013855	0	NA	NA	NA
CG13594	55.8638	54.2875	47.6609	49.1616	55.0756	48.4112	1.13766	0.186072	1
CG13599	0.193971	0.11201	0.062261	0.194411	0.152991	0.128336	1.19211	0.253519	1
CG1360	3.7963	3.92035	2.92627	3.79101	3.85832	3.35864	1.14878	0.200097	1
CG13601	11.8323	13.1798	12.6079	10.1094	12.506	11.3586	1.10102	0.138839	1
CG13603	31.2294	33.6403	27.5194	25.8566	32.4349	26.688	1.21533	0.281353	1
CG13604	34.0281	33.6776	33.372	34.0462	33.8529	33.7091	1.00427	0.006143	1
CG13605	23.3043	28.3758	27.3949	23.791	25.8401	25.5929	1.00966	0.013863	1
CG13606	6.87213	6.49657	9.3703	16.3062	6.68435	12.8382	0.520659	-0.941588	0.076001
CG13607	194.83	211.587	207.641	183.572	203.209	195.607	1.03886	0.055007	1
CG13609	3.49149	2.94959	3.48662	2.43013	3.22054	2.95838	1.08862	0.122496	1
CG13611	0.720465	0.373366	0.435828	0.388821	0.546915	0.412324	1.32642	0.407539	1
CG13613	0.02771	0.037337	0.031131	0	0.032524	0.015565	NA	NA	NA
CG13614	0.02771	0	0.062261	0.121507	0.013855	0.091884	0.150789	-2.72939	1
CG13615	0	0	0.093392	0	0	0.046696	0	-inf	1
CG13616	0.05542	0	0.093392	0.194411	0.02771	0.143902	0.192564	-2.37659	1
CG13617	0.748176	0.746733	0.280175	0.315917	0.747455	0.298046	2.50785	1.32645	1
CG13618	4.54447	4.21904	7.34681	5.5164	4.38176	6.43161	0.681285	-0.55367	1
CG13622	0.277102	0.186683	0.124522	0.121507	0.231893	0.123014	1.88508	0.914629	1
CG13623	4.43363	2.61356	2.73949	4.44714	3.5236	3.59332	0.980598	-0.028266	1
CG13625	13.3563	14.4866	12.4211	12.7096	13.9215	12.5653	1.10793	0.147861	1
CG13627	0.637335	0.784069	0.965047	0.996355	0.710702	0.980701	0.724688	-0.464568	1
CG13630	12.1925	12.5824	11.7051	10.1094	12.3875	10.9072	1.13571	0.183598	1
CG13631	84.1005	83.4847	82.8695	103.086	83.7926	92.9779	0.90121	-0.150065	1
CG13634	0.221682	0.261356	0.124522	0.145808	0.241519	0.135165	1.78685	0.837414	1
CG13639	0.554204	0.22402	0.311306	0.72904	0.389112	0.520173	0.748044	-0.418805	1
CG13640	0.05542	0	0.031131	0.097205	0.02771	0.064168	0.431839	-1.21144	1
CG13641	0.692755	0.410703	0.217914	0.583232	0.551729	0.400573	1.37735	0.461895	1
CG13643	1.30238	2.2402	1.77444	3.23208	1.77129	2.50326	0.707593	-0.499008	1
CG13646	1.38551	1.38146	0.902786	0.850547	1.38348	0.876667	1.57812	0.658205	1
CG13650	63.9552	63.8083	64.5025	60.8262	63.8817	62.6644	1.01943	0.027758	1
CG13653	0.05542	0	0.093392	0.121507	0.02771	0.10745	0.257891	-1.95517	1
CG13654	36.9931	38.1207	44.0497	36.7193	37.5569	40.3845	0.929983	-0.104724	1
CG13658	1.55177	1.19477	1.77444	1.26367	1.37327	1.51906	0.90403	-0.145557	1
CG13659	3.74088	3.3603	5.2922	3.88821	3.55059	4.5902	0.773514	-0.3705	1
CG13663	2.10598	3.21095	2.77062	2.57594	2.65846	2.67328	0.994457	-0.008019	1
CG13667	8.67329	8.62476	9.96178	6.05103	8.64903	8.00641	1.08026	0.111384	1
CG13670	7.31549	7.42999	8.84108	8.94289	7.37274	8.89198	0.829145	-0.270304	1
CG13671	14.7973	17.2122	17.2775	14.7023	16.0047	15.9899	1.00093	0.001338	1
CG13674	0.083131	0	0	0.218712	0.041565	0.109356	0.380092	-1.39558	1
CG13675	0.637335	0.784069	0.778264	0.826245	0.710702	0.802255	0.885881	-0.174815	1
CG13676	3.2698	3.3603	3.3621	2.74605	3.31505	3.05408	1.08545	0.118295	1
CG13678	0.249392	0.149347	0.217914	0.437424	0.19937	0.327669	0.608447	-0.716796	1
CG13679	0.609625	0.410703	0.342436	0.874848	0.510164	0.608642	0.8382	-0.254633	1
CG1368	0.166261	0.149347	0.155653	0.072904	0.157804	0.114278	1.38087	0.46558	1
CG13685	51.0422	47.6789	59.8329	62.2843	49.3605	61.0586	0.808412	-0.306837	0.773128
CG13689	1.52406	1.68015	1.99236	1.55529	1.6021	1.77382	0.903195	-0.146891	1
CG13690	0.138551	0.11201	0.311306	0.194411	0.12528	0.252858	0.495458	-1.01317	1
CG13692	0.277102	0.261356	0.186783	0.243013	0.269229	0.214898	1.25282	0.325181	1
CG13693	1.02528	1.04543	1.74331	0.583232	1.03535	1.16327	0.890034	-0.168067	1
CG13694	0.997567	0.933416	1.96122	0.972053	0.965491	1.46664	0.658302	-0.603178	1
CG13698	27.9042	27.9278	29.325	28.87	27.916	29.0975	0.959395	-0.059803	1
CG13699	1.16383	1.26945	1.80557	2.23572	1.21664	2.02065	0.602103	-0.731919	1
CG13700	2.57705	1.79216	1.58766	0.923451	2.1846	1.25555	1.73995	0.799047	1
CG13704	3.13125	2.94959	6.87985	14.5079	3.04042	10.6939	0.284315	-1.81444	3.1e-05
CG13705	0.110841	0.149347	0.155653	0.072904	0.130094	0.114278	1.13839	0.186998	1
CG13707	12.1648	11.1637	10.2731	11.13	11.6642	10.7015	1.08996	0.12427	1
CG13708	3.85172	3.771	3.26871	3.45079	3.81136	3.35975	1.13442	0.181952	1
CG1371	90.3907	92.4082	85.0798	70.2794	91.3994	77.6796	1.17662	0.234649	1
CG13711	0.969857	1.1201	1.15183	1.02066	1.04498	1.08624	0.962011	-0.055874	1
CG13712	0	0	0.062261	0.097205	0	0.079733	0	-inf	1
CG13713	0.526494	0.373366	0.809394	0.680437	0.44993	0.744915	0.604001	-0.727376	1
CG13716	1.02528	0.784069	0.653742	0.72904	0.904674	0.691391	1.30848	0.387896	1
CG13720	0.277102	0.410703	0.311306	0.218712	0.343902	0.265009	1.2977	0.37596	1
CG13721	0	0.074673	0.031131	0.024301	0.037337	0.027716	1.34712	0.429876	1
CG13722	4.12882	2.16553	2.33479	5.3949	3.14717	3.86484	0.814308	-0.296354	1
CG13723	0.304812	0.11201	0.124522	0.048603	0.208411	0.086563	2.40764	1.26762	1
CG13724	0.387943	0.597386	0.933917	0.194411	0.492664	0.564164	0.873265	-0.195508	1
CG13725	1.27467	0.261356	0.622611	0.194411	0.768012	0.408511	1.88003	0.910756	1
CG13727	0	0	0.062261	0	0	0.031131	0	-inf	1
CG13728	0.221682	0.186683	0.280175	0.072904	0.204182	0.17654	1.15658	0.209868	1
CG13731	0.803596	1.86683	1.96122	0.704739	1.33521	1.33298	1.00167	0.002414	1
CG13733	1.21925	0.522713	0.684872	0.267315	0.870981	0.476094	1.82943	0.871396	1
CG13737	0.720465	0.634723	0.871656	1.57959	0.677594	1.22562	0.552858	-0.85502	1
CG13738	0.083131	0.44804	0.124522	0.072904	0.265585	0.098713	2.69048	1.42786	1
CG13739	207.411	190.529	205.462	250.741	198.97	228.101	0.872287	-0.197125	1
CG13741	6.06853	6.98195	7.93829	10.6197	6.52524	9.27899	0.703228	-0.507936	1
CG13742	1.19154	1.19477	1.71218	1.50668	1.19316	1.60943	0.741352	-0.431769	1
CG13743	86.6221	79.9004	90.2164	88.4811	83.2613	89.3487	0.931868	-0.101802	1
CG13744	0.083131	0	0.031131	0.097205	0.041565	0.064168	0.647758	-0.626473	1
CG13747	1.21925	0.821406	0.280175	0.437424	1.02033	0.358799	2.84373	1.50778	1
CG13748	0.05542	0	0.124522	0.121507	0.02771	0.123014	0.22526	-2.15034	1
CG13749	0.02771	0.037337	0.155653	0.121507	0.032524	0.13858	0.234691	-2.09117	1
CG13751	7.12152	6.30989	5.72802	8.23815	6.71571	6.98309	0.96171	-0.056326	1
CG13759	2.96499	2.98693	3.79793	3.96112	2.97596	3.87952	0.767095	-0.382523	1
CG13760	18.8152	16.6895	19.6122	18.6391	17.7524	19.1257	0.928194	-0.107501	1
CG13766	11.7768	12.2838	11.0202	9.28311	12.0303	10.1517	1.18506	0.244956	1
CG13771	0.05542	0.186683	0.062261	0.072904	0.121051	0.067583	1.79117	0.840902	1
CG13773	2.35537	2.6509	2.2414	3.42649	2.50313	2.83394	0.883269	-0.179075	1
CG13775	3.15896	4.10703	3.89132	3.01336	3.633	3.45234	1.05233	0.073585	1
CG13784	289.378	287.828	305.204	308.408	288.603	306.806	0.940669	-0.088241	1
CG13786	0.304812	0.56005	0.653742	0.413123	0.432431	0.533432	0.810658	-0.302835	1
CG13793	7.14923	5.56316	4.32715	4.00972	6.3562	4.16843	1.52484	0.608658	1
CG13794	15.1298	14.7853	12.3277	11.9806	14.9575	12.1541	1.23066	0.299427	1
CG13795	20.2285	19.1164	23.7526	20.4617	19.6724	22.1072	0.889865	-0.168341	1
CG13796	9.36605	9.93154	14.6002	13.9976	9.6488	14.2989	0.674793	-0.567483	0.46611
CG13801	0	0.037337	0.093392	0.048603	0.018669	0.070998	0.262945	-1.92717	1
CG13806	0.083131	0	0	0	0.041565	0	inf	inf	1
CG13807	6.789	7.1313	5.82141	6.99878	6.96015	6.4101	1.08581	0.118772	1
CG13810	0.277102	0.149347	0.124522	0.243013	0.213225	0.183768	1.16029	0.214488	1
CG13813	0.083131	0	0.031131	0.048603	0.041565	0.039867	1.04261	0.060199	1
CG13827	4.57218	6.27255	4.35828	3.83961	5.42237	4.09894	1.32287	0.403671	1
CG13829	0.193971	0.074673	0.093392	0.024301	0.134322	0.058847	2.28259	1.19067	1
CG13833	25.8813	30.9521	23.2857	19.5383	28.4167	21.412	1.32714	0.408322	0.927004
CG13837	0	0	0	0.048603	0	0.024302	0	-inf	1
CG13838	0.304812	0.149347	0.124522	0.024301	0.227079	0.074412	3.05166	1.60959	1
CG13840	1.3578	1.90417	1.5254	2.60024	1.63098	2.06282	0.790658	-0.338875	1
CG13841	3.96256	5.63783	4.66958	4.47145	4.8002	4.57051	1.05025	0.070737	1
CG13842	0.498784	0.261356	0.217914	0.218712	0.38007	0.218313	1.74094	0.799868	1
CG13843	1.82887	1.19477	1.46314	1.06926	1.51182	1.2662	1.19399	0.255787	1
CG13847	0.415653	0.44804	0.373567	0.388821	0.431846	0.381194	1.13288	0.179993	1
CG13850	19.702	22.1033	23.4102	19.4654	20.9026	21.4378	0.975037	-0.036471	1
CG13855	1.02528	0.410703	1.02731	0.534629	0.717991	0.780968	0.919358	-0.121301	1
CG13856	7.48176	9.59552	7.5336	11.3001	8.53863	9.41686	0.906739	-0.14124	1
CG13857	0.083131	0.11201	0.093392	0.194411	0.09757	0.143902	0.678037	-0.560565	1
CG13862	0.02771	0	0.093392	0.024301	0.013855	0.058847	0.235445	-2.08654	1
CG13865	23.9416	24.9782	24.8422	24.2041	24.4599	24.5232	0.997421	-0.003725	1
CG13868	404.181	421.792	435.579	421.968	412.987	428.774	0.963181	-0.054121	1
CG13869	0.443363	0.746733	0.466958	0.243013	0.595048	0.354986	1.67626	0.745245	1
CG1387	2.54934	1.26945	0.871656	0.680437	1.90939	0.776046	2.46041	1.2989	0.8823
CG13870	1.30238	0.970753	1.33861	2.06561	1.13657	1.70211	0.667738	-0.582646	1
CG13871	0.775886	0.858743	0.622611	0.291616	0.817314	0.457113	1.78799	0.838338	1
CG13872	0.997567	0.373366	0.778264	0.340219	0.685466	0.559242	1.22571	0.293616	1
CG13875	2.4385	2.05351	2.55271	2.47874	2.24601	2.51572	0.892789	-0.16361	1
CG13876	6.92755	7.61667	5.44785	6.19684	7.27211	5.82234	1.249	0.320775	1
CG13877	6.73358	6.64592	8.06281	12.7096	6.68975	10.3862	0.6441	-0.634644	0.80777
CG13884	0.277102	0.298693	0.342436	0.243013	0.287898	0.292724	0.98351	-0.023989	1
CG13887	63.0684	71.3876	60.6735	61.6282	67.228	61.1508	1.09938	0.136691	1
CG13890	9.56002	10.3049	8.12508	10.644	9.93247	9.38453	1.05839	0.081868	1
CG13891	1.24696	0.522713	1.15183	0.607533	0.884836	0.879682	1.00586	0.008428	1
CG13893	36.6329	40.0249	32.2201	33.3657	38.3289	32.7929	1.16882	0.225047	1
CG13894	9.33834	11.0516	6.97325	9.59903	10.195	8.28614	1.23037	0.299089	1
CG13895	18.1502	22.514	23.4724	19.9028	20.3321	21.6876	0.937498	-0.093113	1
CG13896	3.07583	2.76291	2.55271	2.33293	2.91937	2.44282	1.19508	0.257112	1
CG13898	0.942147	0.933416	0.809394	0.777643	0.937782	0.793519	1.1818	0.240988	1
CG13900	73.9308	74.8973	72.6898	65.322	74.4141	69.0059	1.07837	0.108855	1
CG13901	4.76616	3.99502	4.20263	3.5966	4.38059	3.89961	1.12334	0.167794	1
CG13902	7.28778	7.50466	4.98089	6.26974	7.39622	5.62532	1.31481	0.394855	1
CG13905	0.748176	0.298693	0.062261	0.340219	0.523435	0.20124	2.60105	1.37909	1
CG13907	127.606	128.027	123.339	116.841	127.816	120.09	1.06434	0.089957	1
CG13912	8.61787	7.24331	9.33917	10.5468	7.93059	9.94297	0.797608	-0.326249	1
CG13917	650.331	603.173	702.648	682.26	626.752	692.454	0.905118	-0.143823	1
CG13919	2.13369	1.71748	2.70836	1.70109	1.92559	2.20472	0.87339	-0.195302	1
CG13920	26.1307	28.2638	23.6592	20.9477	27.1973	22.3035	1.21942	0.286193	1
CG13921	53.4807	53.7648	52.0503	41.0936	53.6227	46.5719	1.1514	0.203384	1
CG13924	4.37821	4.40572	3.26871	2.08991	4.39197	2.67931	1.63922	0.713005	1
CG13926	2.93728	2.16553	1.99236	3.40219	2.5514	2.69727	0.94592	-0.080209	1
CG13928	346.184	345.737	293.748	353.05	345.96	323.399	1.06976	0.097293	1
CG13930	0.166261	0.074673	0.217914	0.170109	0.120467	0.194012	0.620928	-0.687502	1
CG13931	0.249392	0.485376	1.27635	0.972053	0.367384	1.1242	0.326795	-1.61354	1
CG13933	63.9829	57.3117	58.7434	54.3135	60.6473	56.5284	1.07286	0.101467	1
CG13937	60.2974	57.9838	54.6964	59.1008	59.1406	56.8986	1.0394	0.055755	1
CG1394	2.79873	1.60547	1.18296	0.704739	2.2021	0.94385	2.33311	1.22225	0.692548
CG13946	0.166261	0.11201	0.249044	0.145808	0.139135	0.197426	0.704747	-0.504822	1
CG13947	0.665045	1.49347	0.217914	0.170109	1.07926	0.194012	5.56284	2.47582	0.500793
CG13949	0.110841	0.11201	0.031131	0.024301	0.111425	0.027716	4.02026	2.00729	1
CG13950	0.969857	1.19477	1.5254	1.62819	1.08231	1.57679	0.686402	-0.542873	1
CG13954	106.684	105.215	108.708	103.937	105.949	106.322	0.996493	-0.005069	1
CG13955	0.138551	0.22402	0.280175	0.340219	0.181285	0.310197	0.584421	-0.774921	1
CG13962	0.387943	0.33603	0.342436	0.388821	0.361986	0.365629	0.990038	-0.014444	1
CG13965	0.803596	0.970753	0.996178	1.99271	0.887174	1.49444	0.593649	-0.752319	1
CG13970	0.387943	0.22402	0.591481	0.36452	0.305981	0.478	0.640128	-0.643568	1
CG13972	0	0.11201	0.093392	0.048603	0.056005	0.070998	0.788834	-0.342207	1
CG13978	2.54934	1.26945	2.21027	1.19077	1.90939	1.70052	1.12283	0.16714	1
CG13982	9.89254	10.0809	11.0825	8.16525	9.98672	9.62386	1.0377	0.053395	1
CG13983	0.02771	0.149347	0.031131	0.024301	0.088529	0.027716	3.19413	1.67542	1
CG13984	1.71803	1.86683	2.27253	1.55529	1.79243	1.91391	0.93653	-0.094603	1
CG13989	0.387943	0.22402	0.280175	0.194411	0.305981	0.237293	1.28947	0.366775	1
CG13991	3.02041	1.08276	1.86783	0.874848	2.05159	1.37134	1.49605	0.581154	1
CG13992	0.138551	0.22402	0.093392	0.121507	0.181285	0.10745	1.68717	0.754609	1
CG13993	5.34807	3.13628	4.35828	9.0644	4.24217	6.71134	0.632091	-0.661797	1
CG13994	3.74088	3.62165	3.48662	5.61361	3.68127	4.55011	0.809049	-0.305701	1
CG13995	71.8803	69.5582	71.6937	82.9161	70.7192	77.3049	0.914809	-0.128458	1
CG13996	0.332522	0.298693	0.093392	0.243013	0.315607	0.168203	1.87636	0.907934	1
CG13998	0	0	0	0.048603	0	0.024302	0	-inf	1
CG13999	9.61544	7.87803	8.34299	7.70352	8.74674	8.02326	1.09017	0.124557	1
CG14000	0.332522	0.485376	0.56035	0.145808	0.408949	0.353079	1.15824	0.211931	1
CG14005	10.7793	9.93154	8.80995	13.1713	10.3554	10.9906	0.942203	-0.08589	1
CG14006	0.748176	0.672059	0.653742	0.486027	0.710117	0.569885	1.24607	0.317389	1
CG14007	0	0.11201	0.031131	0.024301	0.056005	0.027716	2.02068	1.01484	1
CG14011	0.748176	0.56005	0.342436	0.291616	0.654113	0.317026	2.06328	1.04494	1
CG14013	0.471074	0.261356	0.186783	0.145808	0.366215	0.166295	2.20219	1.13894	1
CG14014	0	0	0.031131	0.048603	0	0.039867	0	-inf	1
CG14015	34.1944	33.0429	31.8154	29.9635	33.6187	30.8895	1.08835	0.122146	1
CG14017	0.387943	0.074673	0.280175	0.340219	0.231308	0.310197	0.745682	-0.423368	1
CG1402	21.2814	20.0124	20.2037	21.3366	20.6469	20.7702	0.994068	-0.008584	1
CG14020	0.221682	0.522713	0.280175	0.291616	0.372198	0.285895	1.30187	0.38058	1
CG14022	2.1614	2.09085	2.11688	1.99271	2.12612	2.05479	1.03471	0.049232	1
CG14024	41.0111	43.3852	39.0377	37.5456	42.1981	38.2916	1.10202	0.14015	1
CG14034	2.46621	1.23211	2.49044	1.02066	1.84916	1.75555	1.05332	0.074946	1
CG14036	0.083131	0.037337	0	0.048603	0.060234	0.024302	2.47861	1.30953	1
CG14040	11.2226	11.1637	11.7051	11.4945	11.1931	11.5998	0.964942	-0.051486	1
CG14042	45.1953	45.1773	48.3769	43.8639	45.1863	46.1204	0.979747	-0.029518	1
CG14043	26.6295	28.9732	27.1458	21.9927	27.8014	24.5693	1.13155	0.178301	1
CG14044	0.803596	1.68015	1.30748	1.45808	1.24187	1.38278	0.898097	-0.155056	1
CG14050	1.02528	0.896079	0.996178	0.753341	0.960679	0.87476	1.09822	0.135167	1
CG14052	0.138551	0.44804	0.124522	0.097205	0.293295	0.110864	2.64555	1.40357	1
CG14053	0.304812	0	0.342436	0.170109	0.152406	0.256273	0.594703	-0.749759	1
CG14054	0.304812	0.33603	0.093392	0.097205	0.320421	0.095299	3.36229	1.74944	1
CG14057	1.0807	0.821406	1.1207	0.874848	0.951052	0.997774	0.953174	-0.069189	1
CG14062	0.110841	0	0.280175	0.218712	0.055421	0.249443	0.222176	-2.17022	1
CG14069	0.05542	0	0.186783	0.024301	0.02771	0.105542	0.262551	-1.92933	1
CG1407	27.0452	27.0691	27.7685	25.6136	27.0571	26.691	1.01372	0.019653	1
CG14070	0.249392	0.22402	0.404697	0.194411	0.236706	0.299554	0.790194	-0.339721	1
CG14071	0.138551	0.186683	0.373567	0.024301	0.162617	0.198934	0.817442	-0.290811	1
CG14072	0.360233	0.410703	0.466958	0.121507	0.385468	0.294233	1.31008	0.389654	1
CG14073	160.276	143.186	147.465	169.21	151.731	158.338	0.958273	-0.061491	1
CG14074	4.51676	3.95768	5.07428	4.81166	4.23722	4.94297	0.857222	-0.22226	1
CG14075	0.332522	0.410703	0.311306	0.388821	0.371613	0.350063	1.06156	0.086184	1
CG14077	1.41322	0.746733	0.933917	0.340219	1.07998	0.637068	1.69523	0.761482	1
CG14079	0.110841	0.149347	0.186783	0.340219	0.130094	0.263501	0.493712	-1.01826	1
CG14082	33.7787	28.8239	30.9438	28.1409	31.3013	29.5424	1.05954	0.083438	1
CG14085	0.443363	0.44804	0.280175	0.315917	0.445701	0.298046	1.49541	0.580542	1
CG14086	0.775886	1.30678	0.622611	0.534629	1.04133	0.57862	1.79968	0.847744	1
CG14088	0	0.037337	0	0.024301	0.018669	0.01215	NA	NA	NA
CG14089	1.27467	0.858743	1.24522	1.26367	1.06671	1.25445	0.850341	-0.233887	1
CG1409	0.221682	0.037337	0.062261	0.048603	0.129509	0.055432	2.33636	1.22427	1
CG14095	0.554204	0.298693	0.186783	0.267315	0.426449	0.227049	1.87822	0.909368	1
CG14096	0	0	0	0	0	0	NA	NA	NA
CG14100	7.62031	8.10205	7.87603	7.16889	7.86118	7.52246	1.04503	0.063541	1
CG14102	8.50703	9.70753	8.43638	5.66221	9.10728	7.04929	1.29194	0.369541	1
CG14103	11.2503	9.14748	10.8334	12.4666	10.1989	11.65	0.875442	-0.191916	1
CG14104	1.44093	0.858743	0.840525	2.01701	1.14984	1.42877	0.804775	-0.313342	1
CG14105	4.79387	4.66708	3.98471	6.58566	4.73047	5.28519	0.895044	-0.15997	1
CG14106	0.748176	0.33603	0.404697	0.243013	0.542103	0.323855	1.6739	0.743217	1
CG14107	0.249392	0.410703	0.342436	0.315917	0.330047	0.329176	1.00265	0.003811	1
CG14109	18.0671	20.7218	17.9001	17.3998	19.3944	17.6499	1.09884	0.135982	1
CG14110	0.110841	0.261356	0.062261	0.097205	0.186099	0.079733	2.33402	1.22281	1
CG14111	0.221682	0.410703	0.093392	0.097205	0.316192	0.095299	3.31792	1.73028	1
CG14113	0.360233	0.074673	0.155653	0.170109	0.217453	0.162881	1.33504	0.416885	1
CG14115	0.083131	0	0.217914	0.194411	0.041565	0.206162	0.201615	-2.31033	1
CG14117	2.68789	3.69633	3.17532	3.5723	3.19211	3.37381	0.946145	-0.079867	1
CG14118	0.360233	0.298693	0.280175	0.218712	0.329463	0.249443	1.32079	0.401403	1
CG14120	1.33009	0.821406	0.902786	0.558931	1.07575	0.730859	1.4719	0.557676	1
CG14125	2.74331	0.672059	0.280175	0.461725	1.70768	0.37095	4.60354	2.20275	0.289656
CG14130	3.38064	2.87492	3.45549	4.20413	3.12778	3.82981	0.816694	-0.292133	1
CG14131	4.59989	4.40572	3.48662	2.60024	4.50281	3.04343	1.47952	0.565126	1
CG14132	12.3588	14.0386	19.9858	27.0474	13.1987	23.5166	0.561249	-0.833288	0.006154
CG14135	5.26494	5.52582	5.32332	5.15188	5.39538	5.2376	1.03012	0.042818	1
CG14137	0.443363	0.373366	0.684872	0.656136	0.408365	0.670504	0.609042	-0.715388	1
CG14141	11.5829	10.7156	6.63081	10.887	11.1492	8.7589	1.2729	0.348123	1
CG14142	3.99027	3.28562	4.01584	4.66586	3.63795	4.34085	0.838073	-0.254853	1
CG14143	0.249392	0.261356	0.155653	0.291616	0.255374	0.223634	1.14193	0.191471	1
CG14147	0.05542	0.11201	0	0.145808	0.083715	0.072904	1.14829	0.199491	1
CG14151	0.166261	0.186683	0.373567	0.097205	0.176472	0.235386	0.749714	-0.415588	1
CG14153	7.5926	6.98195	5.1988	9.23451	7.28727	7.21665	1.00979	0.014049	1
CG14154	0.803596	0.298693	0.280175	0.388821	0.551144	0.334498	1.64768	0.720432	1
CG1416	38.7666	44.692	38.6019	37.3268	41.7293	37.9644	1.09917	0.136414	1
CG14160	0.193971	0.11201	0.280175	0.267315	0.152991	0.273745	0.558881	-0.839388	1
CG14164	3.57462	3.99502	3.48662	2.96476	3.78482	3.22569	1.17334	0.230615	1
CG14174	1.6349	2.42688	1.1207	0.826245	2.03089	0.973473	2.08623	1.0609	1
CG1418	9.92025	9.81954	8.15621	9.113	9.86989	8.6346	1.14306	0.192905	1
CG14182	4.93242	6.12321	5.10541	4.47145	5.52781	4.78843	1.15441	0.207157	1
CG14183	5.68059	4.74175	4.20263	3.81531	5.21117	4.00897	1.29988	0.378377	1
CG14184	10.5022	8.6621	8.90334	14.9453	9.58213	11.9243	0.803578	-0.315489	1
CG14185	0.277102	0.298693	0.186783	0.243013	0.287898	0.214898	1.33969	0.421901	1
CG14186	231.325	220.137	254.99	199.004	225.731	226.997	0.994422	-0.00807	1
CG14187	0.05542	0.186683	0.217914	0.048603	0.121051	0.133259	0.9084	-0.138601	1
CG14190	0.637335	0.11201	0.093392	0.170109	0.374672	0.13175	2.8438	1.50782	1
CG14191	4.18424	5.07778	0.124522	0.145808	4.63101	0.135165	34.2619	5.09853	0
CG14194	29.1511	29.72	30.29	31.3487	29.4355	30.8194	0.955099	-0.066278	1
CG14195	0.05542	0.037337	0.342436	0.048603	0.046379	0.19552	0.237207	-2.07578	1
CG14196	13.3009	13.3665	19.0519	12.0292	13.3337	15.5405	0.857996	-0.220958	1
CG14200	327.59	304.667	274.073	274.945	316.129	274.509	1.15161	0.203656	0.901424
CG14204	0.166261	0.074673	0.031131	0.024301	0.120467	0.027716	4.3465	2.11985	1
CG14205	0.05542	0.074673	0.031131	0.072904	0.065047	0.052017	1.25049	0.322488	1
CG14207	85.5414	93.2669	73.8105	88.8457	89.4042	81.3281	1.0993	0.136588	1
CG1421	0	0.186683	0.031131	0	0.093341	0.015565	5.99678	2.58419	1
CG14210	2.35537	3.24829	1.96122	2.38153	2.80183	2.17138	1.29035	0.367757	1
CG14212	0.803596	0.709396	0.871656	0.510328	0.756496	0.690992	1.0948	0.130664	1
CG14215	106.102	92.2588	105.533	85.565	99.1806	95.5488	1.03801	0.05382	1
CG14218	0.249392	0	0.124522	0.243013	0.124696	0.183768	0.678552	-0.559469	1
CG14219	0.02771	0	0.031131	0.024301	0.013855	0.027716	NA	NA	NA
CG14220	12.0262	11.201	13.1371	11.0328	11.6136	12.0849	0.960998	-0.057395	1
CG14221	2.52163	1.8295	1.86783	1.23937	2.17556	1.5536	1.40034	0.485772	1
CG14223	9.89254	8.99813	7.34681	9.74483	9.44534	8.54582	1.10526	0.144383	1
CG14227	0.02771	0.11201	0.062261	0.024301	0.06986	0.043281	1.6141	0.690727	1
CG14229	5.76372	6.23522	6.87985	6.43985	5.99947	6.65985	0.900841	-0.150655	1
CG14230	7.64802	7.99004	7.4402	6.17254	7.81903	6.80637	1.14878	0.200104	1
CG14231	8.50703	9.22215	9.02786	6.19684	8.86459	7.61235	1.1645	0.219712	1
CG14232	30.0933	33.491	29.8853	34.678	31.7921	32.2817	0.984835	-0.022046	1
CG14234	62.5974	54.1755	56.502	60.1215	58.3864	58.3117	1.00128	0.001847	1
CG14237	0.166261	0.149347	0.124522	0.145808	0.157804	0.135165	1.16749	0.22341	1
CG14238	0.249392	0.410703	0.249044	0.145808	0.330047	0.197426	1.67175	0.74136	1
CG14244	0.05542	0.11201	0	0.024301	0.083715	0.01215	6.88976	2.78445	1
CG14245	0.249392	0.261356	0.498089	0.340219	0.255374	0.419154	0.609261	-0.714867	1
CG14246	0.775886	0.784069	0.622611	0.753341	0.779977	0.687976	1.13373	0.181074	1
CG14247	0.02771	0	0.093392	0.072904	0.013855	0.083148	0.166632	-2.58526	1
CG14252	3.35293	4.06969	3.98471	3.74241	3.71131	3.86356	0.960595	-0.058	1
CG14253	9.39376	8.96079	8.68543	8.84568	9.17728	8.76556	1.04697	0.066221	1
CG14257	11.001	9.63285	5.22993	5.90522	10.3169	5.56758	1.85303	0.889888	0.081697
CG14258	0.332522	0.672059	0.653742	0.583232	0.50229	0.618487	0.812129	-0.30022	1
CG14259	23.0272	28.1518	25.8695	24.8603	25.5895	25.3649	1.00886	0.01272	1
CG14260	0.360233	0.410703	0.342436	0.170109	0.385468	0.256273	1.50413	0.588931	1
CG14262	0.498784	0.149347	0.591481	0.145808	0.324066	0.368645	0.879073	-0.185946	1
CG14265	0.083131	0.11201	0.062261	0.024301	0.09757	0.043281	2.25433	1.1727	1
CG14269	0.471074	0.298693	0.217914	0.024301	0.384883	0.121107	3.17803	1.66813	1
CG1427	35.5245	38.2327	29.4806	27.4362	36.8786	28.4584	1.29588	0.373928	0.720467
CG14270	5.68059	5.3018	4.23376	5.4435	5.4912	4.83863	1.13487	0.182523	1
CG14273	1.24696	0.970753	1.15183	0.850547	1.10886	1.00119	1.10754	0.147358	1
CG14274	24.4404	24.4182	23.5347	29.6719	24.4293	26.6033	0.91828	-0.122995	1
CG14275	28.7632	37.262	37.9793	39.1008	33.0126	38.5401	0.856578	-0.223343	1
CG14277	145.7	154.835	122.935	137.643	150.268	130.289	1.15334	0.205823	1
CG1428	0.05542	0.22402	0.249044	0.121507	0.13972	0.185276	0.754121	-0.407133	1
CG14280	0.581914	0.709396	0.684872	0.461725	0.645655	0.573299	1.12621	0.171477	1
CG14282	0.304812	0.149347	0.249044	0.121507	0.227079	0.185276	1.22563	0.293524	1
CG14285	0.942147	0.672059	0.840525	0.801944	0.807103	0.821234	0.982793	-0.025041	1
CG14286	1.38551	1.41879	1.27635	1.7254	1.40215	1.50087	0.934223	-0.098161	1
CG14291	2.29995	3.24829	1.80557	1.8712	2.77412	1.83839	1.509	0.593588	1
CG14292	1.88429	0.821406	3.51775	1.8712	1.35285	2.69448	0.502082	-0.994004	1
CG14294	0.110841	0.037337	0.062261	0.121507	0.074089	0.091884	0.80633	-0.310558	1
CG14297	1.24696	0.44804	0.716003	0.218712	0.847499	0.467357	1.81339	0.858686	1
CG14298	8.09138	8.55009	9.24578	8.96719	8.32074	9.10648	0.913716	-0.130183	1
CG14299	120.068	123.136	130.281	113.098	121.602	121.69	0.99928	-0.001039	1
CG14300	0.138551	0.186683	0.155653	0.097205	0.162617	0.126429	1.28623	0.363151	1
CG14301	2.46621	2.16553	1.43201	2.57594	2.31587	2.00397	1.15564	0.208689	1
CG14302	0.304812	0.858743	0.684872	0.36452	0.581778	0.524696	1.10879	0.148985	1
CG14304	2.82644	3.09894	2.70836	2.55164	2.96269	2.63	1.1265	0.171846	1
CG14305	2.35537	0.970753	2.08575	1.09356	1.66306	1.58965	1.04618	0.065128	1
CG14309	0.02771	0	0.062261	0.145808	0.013855	0.104035	0.133178	-2.90857	1
CG14310	0.193971	0.522713	0.186783	0.340219	0.358342	0.263501	1.35993	0.443529	1
CG14312	2.32766	2.01618	2.17914	3.74241	2.17192	2.96077	0.733565	-0.447004	1
CG14313	0.221682	0.33603	0.404697	0.097205	0.278856	0.250951	1.11119	0.152111	1
CG14314	21.9742	24.2688	22.881	21.045	23.1215	21.963	1.05275	0.074163	1
CG14315	0	0	0.249044	0	0	0.124522	0	-inf	1
CG14316	0.720465	0.186683	0.280175	0.315917	0.453574	0.298046	1.52183	0.605803	1
CG14317	0.277102	0.149347	0.280175	0.243013	0.213225	0.261594	0.815096	-0.294958	1
CG14321	3.57462	3.84567	4.01584	3.52369	3.71014	3.76977	0.984184	-0.023	1
CG14322	52.5663	51.1139	54.9454	52.6853	51.8401	53.8154	0.963295	-0.053951	1
CG14323	0.110841	0	0.124522	0.121507	0.055421	0.123014	0.45052	-1.15034	1
[truncated: 14,953 more rows]

## Sheet: B.TE
TE	Elav > hTDP-43:S11 (RPM)	Elav > hTDP-43:S12 (RPM)	hTDP-43 / +:S14 (RPM)	hTDP-43 / +:S15 (RPM)	mean Elav > hTDP-43 (RPM)	mean hTDP-43 / + (RPM)	fold change	log2 fold change	adjusted p-value
LTR:17.6	768.404	771.562	929.839	911.446	769.983	920.642	0.836354	-0.257814	0.251719
LTR:297	1102.12	1317.83	1248.8	1081.48	1209.98	1165.14	1.03848	0.054472	1
LTR:412	826.873	906.72	809.394	625.881	866.796	717.638	1.20785	0.272438	0.991531
LTR:1731	220.074	215.619	324.225	274.119	217.847	299.172	0.728166	-0.457661	0.00194
LTR:roo	1581.17	1703.11	1585.2	1289.31	1642.14	1437.25	1.14255	0.192264	1
LTR:blood	894.873	1029.67	1416.41	1186	962.272	1301.21	0.739523	-0.435333	0.228207
LINE:BS	146.448	150.653	138.624	120.535	148.551	129.579	1.14641	0.19712	1
LTR:copia	1951.35	2126.69	2667.89	1811.37	2039.02	2239.63	0.910429	-0.135382	1
LINE:Doc	1735.71	1727.34	2309.2	2463.09	1731.53	2386.14	0.725659	-0.462636	5.8e-05
DNA:FB	129.019	141.17	141.769	121.385	135.094	131.577	1.02673	0.038061	1
LINE:F-element	1385.59	1814.3	2239.47	2061.31	1599.95	2150.39	0.744026	-0.426575	0.728323
LINE:G-element	70.6056	66.7206	73.2502	81.4581	68.6631	77.3541	0.887646	-0.171944	1
LTR:gypsy	465.67	489.11	420.823	377.667	477.39	399.245	1.19573	0.257894	0.449871
DNA:HB	183.497	187.915	224.825	173.123	185.706	198.974	0.93332	-0.099557	1
LTR:HMS-Beagle	1339.71	1520.65	657.073	524.301	1430.18	590.687	2.42121	1.27573	0
DNA:hobo	256.79	256.241	236.188	201.895	256.516	219.041	1.17108	0.227844	0.791732
LINE:I-element	627.165	717.423	570.032	488.481	672.294	529.256	1.27026	0.345126	0.65958
LINE:jockey	1179.76	1204.29	1512.6	1355.99	1192.03	1434.3	0.831089	-0.266925	0.176412
LTR:mdg1	591.086	653.316	432.31	363.232	622.201	397.771	1.56422	0.645444	0.000288
LTR:mdg3	520.786	486.87	310.185	302.454	503.828	306.32	1.64478	0.717893	0
LTR:micropia	580.695	590.703	543.664	458.347	585.699	501.006	1.16905	0.225332	0.72727
DNA:NOF	13.384	13.5159	7.40907	7.3147	13.4499	7.36189	1.82697	0.869453	0.041631
LTR:opus	1752.84	1844.47	1919.11	1486.08	1798.65	1702.59	1.05642	0.079185	1
DNA:pogo	94.4087	85.0155	107.712	92.904	89.7121	100.308	0.894368	-0.16106	1
LTR:springer	1269.13	1402.21	3054.93	2296.94	1335.67	2675.94	0.499142	-1.00248	0
LTR:Stalker	299.353	342.676	413.881	332.637	321.015	373.259	0.860032	-0.217537	1
LINE:R1A1-element	121.592	141.506	165.521	110.814	131.549	138.168	0.952098	-0.070818	1
LINE:R2-element	324.487	401.892	346.483	213.73	363.189	280.107	1.29661	0.374744	1
LTR:Tirant	180.366	186.945	154.657	167.145	183.655	160.901	1.14142	0.19083	1
LINE:HeT-A	794.396	841.642	304.239	300.413	818.019	302.326	2.70575	1.43603	0
LINE:TART	270.95	267.144	188.122	152.831	269.047	170.477	1.57821	0.658285	8e-06
DNA:S-element	150.134	138.706	157.023	141.264	144.42	149.143	0.96833	-0.046429	1
LTR:3S18	419.893	421.083	277.965	240.121	420.488	259.043	1.62323	0.698871	0
DNA:1360	829.117	828.239	908.67	808.505	828.678	858.588	0.965164	-0.051154	1
DNA:Bari1	15.7394	15.196	19.4255	24.6902	15.4677	22.0578	0.701235	-0.51203	0.373327
LTR:aurora-element	196.853	203.298	205.68	173.098	200.076	189.389	1.05643	0.079193	1
LTR:Burdock	509.508	484.966	458.833	399.733	497.237	429.283	1.1583	0.212004	0.695028
LTR:flea	1333.53	1357.93	1432.01	1286.05	1345.73	1359.03	0.990215	-0.014187	1
DNA:hopper	134.395	135.756	145.847	129.745	135.075	137.796	0.980257	-0.028768	1
LINE:Porto1	57.0553	59.3279	77.2349	61.6768	58.1916	69.4558	0.837822	-0.255285	1
LTR:GATE	244.487	251.238	236.219	192.612	247.863	214.416	1.15599	0.209132	1
LINE:Helena	9.97567	9.29682	7.34681	10.3038	9.63625	8.82529	1.09189	0.126828	1
LINE:Circe	39.2377	38.5687	52.2993	47.825	38.9032	50.0622	0.777098	-0.363832	0.494419
LTR:ZAM	93.5497	105.177	82.8384	77.7643	99.3635	80.3013	1.23738	0.307292	0.885832
LTR:Idefix	287.964	314.823	416.402	343.354	301.393	379.878	0.793396	-0.333888	0.132815
DNA:Tc1	78.7801	81.8792	79.0094	66.6099	80.3297	72.8097	1.10328	0.141803	1
LINE:INE-1	2287.64	2236.8	2510.24	2284.16	2262.22	2397.2	0.943694	-0.083609	1
LTR:Transpac	485.594	501.767	926.757	829.599	493.68	878.178	0.562164	-0.830936	0
LINE:Rt1a	336.485	329.981	368.741	281.482	333.233	325.112	1.02498	0.035595	1
LINE:X-element	212.593	215.619	229.183	180.826	214.106	205.005	1.04439	0.062668	1
LINE:Rt1b	702.343	784.331	932.204	664.617	743.337	798.411	0.93102	-0.103115	1
LINE:Ivk	111.7	129.073	138.344	123.888	120.386	131.116	0.918165	-0.123175	1
LTR:diver	137.581	137.025	187.811	175.99	137.303	181.9	0.754827	-0.405783	0.019963
LTR:Quasimodo	919.037	982.663	1156.78	1024.57	950.85	1090.67	0.8718	-0.197931	0.720467
LTR:Tabor	147.889	150.803	176.199	154.945	149.346	165.572	0.902	-0.148801	1
LINE:Juan	132.455	124.816	233.635	227.315	128.636	230.475	0.558133	-0.841319	0
LINE:Penelope	0	0	0.031131	0.024301	0	0.027716	NA	NA	NA
DNA:Tc3	99.5351	92.1095	111.572	97.4969	95.8223	104.534	0.916658	-0.125545	1
LTR:rover	295.031	374.038	375.123	263.499	334.534	319.311	1.04767	0.067192	1
LTR:frogger	211.817	199.602	244.468	210.231	205.709	227.35	0.904815	-0.144305	1
LTR:Dm88	247.009	239.141	326.31	265.565	243.075	295.938	0.821372	-0.283892	0.37835
DNA:transib4	7.98054	9.0728	9.96178	8.74848	8.52667	9.35513	0.911443	-0.133775	1
DNA:transib3	13.7166	14.0759	11.8296	9.0887	13.8962	10.4592	1.32862	0.409927	1
DNA:transib2	100.339	91.6614	108.272	94.3864	96	101.329	0.947407	-0.077943	1
DNA:transib1	12.0539	11.8357	17.651	13.2442	11.9448	15.4476	0.773247	-0.370999	1
LTR:rooA	280.261	309.969	325.159	251.859	295.115	288.509	1.0229	0.032661	1
DNA:mariner2	27.7379	29.832	32.2824	28.3111	28.7849	30.2967	0.950101	-0.073847	1
DNA:looper1	48.9639	55.2582	55.8482	44.9575	52.1111	50.4028	1.03389	0.048085	1
LINE:jockey2	44.6966	47.3055	57.1868	46.3183	46.001	51.7526	0.888865	-0.169964	1
LTR:invader5	8.06367	10.4169	8.77882	10.0851	9.2403	9.43193	0.979682	-0.029615	1
LTR:invader4	185.326	181.232	221.587	189.453	183.279	205.52	0.891781	-0.165239	1
LTR:invader3	287.022	298.17	331.852	285.808	292.596	308.83	0.947435	-0.0779	1
LTR:invader2	549.937	582.974	584.289	529.04	566.455	556.665	1.01759	0.025154	1
LTR:invader1	175.516	180.411	183.546	146.27	177.964	164.908	1.07917	0.109923	1
LTR:gypsy6	311.989	312.022	337.984	301.434	312.006	319.709	0.975905	-0.035187	1
LTR:gypsy5	88.2016	96.5525	86.9476	79.6598	92.3771	83.3037	1.10892	0.149154	1
LTR:gypsy4	412.633	433.814	456.498	410.765	423.224	433.632	0.975997	-0.035051	1
LTR:gypsy3	159.555	156.067	160.571	131.3	157.811	145.936	1.08137	0.112867	1
LTR:gypsy2	314.843	319.602	325.657	291.203	317.222	308.43	1.02851	0.040553	1
LTR:gtwin	275.938	279.017	173.148	142.381	277.477	157.765	1.7588	0.814595	0
LTR:diver2	355.522	345.065	397.101	326.124	350.294	361.613	0.968698	-0.045881	1
LINE:baggins	92.2196	99.8382	85.7647	67.1203	96.0289	76.4425	1.25622	0.329094	0.675026
LTR:accord	192.697	202.178	153.536	147.995	197.437	150.766	1.30957	0.389088	0.05284
LTR:Tom1	6.5119	5.82451	6.56855	5.10328	6.16821	5.83591	1.05694	0.079893	1
LTR:Stalker3	85.098	125.6	94.8548	40.9477	105.349	67.9013	1.55151	0.633669	1
LTR:Stalker2	466.64	500.871	188.682	151.106	483.755	169.894	2.8474	1.50964	0
DNA:S2	10.807	13.4039	14.6625	11.9563	12.1054	13.3094	0.909541	-0.13679	1
LINE:Rt1c	36.4943	35.6938	36.2671	30.8141	36.0941	33.5406	1.07613	0.105854	1
LINE:G6	37.4365	42.8625	43.7696	43.7181	40.1495	43.7438	0.917832	-0.123698	1
LINE:G5	200.982	201.506	227.969	211.519	201.244	219.744	0.915811	-0.126878	1
LINE:G4	50.5711	48.575	52.1126	42.3815	49.573	47.247	1.04923	0.069332	1
LINE:G3	30.121	25.0529	35.2709	28.6513	27.5869	31.9611	0.863141	-0.212331	1
LINE:G2	62.9853	83.298	81.2196	76.938	73.1417	79.0788	0.924921	-0.112598	1
LINE:Doc3-element	821.192	772.458	801.02	821.118	796.825	811.069	0.982438	-0.025562	1
LINE:Doc2-element	277.545	265.053	299.569	291.519	271.299	295.544	0.917965	-0.123489	1
LINE:Cr1a	598.042	634.499	715.38	588.335	616.27	651.858	0.945406	-0.080994	1
LTR:Osvaldo	8.00825	9.22215	10.3665	8.69988	8.6152	9.53318	0.903707	-0.146073	1
LTR:accord2	257.206	264.455	287.397	204.423	260.831	245.91	1.06068	0.084983	1
LTR:Stalker4	466.003	499.303	552.381	473.025	482.653	512.703	0.941388	-0.087138	1
LINE:Q-element	2.7156	2.09085	2.52157	2.21142	2.40323	2.3665	1.01552	0.022219	1
LTR:McClintock	152.988	199.452	236.748	199.052	176.22	217.9	0.80872	-0.306287	1
LTR:Max-element	248.838	254.449	220.591	194.289	251.643	207.44	1.21309	0.278686	0.373124
DNA:Bari2	14.4924	13.0305	18.8962	14.1191	13.7615	16.5077	0.833641	-0.262502	1
LTR:invader6	492.327	519.614	588.368	526.44	505.971	557.404	0.907728	-0.139669	1
DNA:hopper2	122.147	111.711	130.655	108.748	116.929	119.702	0.976836	-0.033812	1
LTR:gypsy9	19.2863	21.6926	22.7564	21.6768	20.4894	22.2166	0.922258	-0.116758	1
LTR:gypsy8	286.718	295.93	346.047	318.275	291.324	332.161	0.877056	-0.189258	1
LTR:gypsy7	114.166	157.075	137.69	157.91	135.621	147.8	0.917594	-0.124072	1
LTR:gypsy12	304.258	303.995	352.616	300.705	304.126	326.66	0.931018	-0.103119	1
LTR:gypsy11	81.856	79.3777	97.7811	80.8748	80.6168	89.328	0.902481	-0.148031	1
LTR:gypsy10	74.0694	73.8892	85.9203	70.5954	73.9793	78.2579	0.945327	-0.081114	1
LINE:R1-2	21.5308	25.7996	21.6046	19.8785	23.6652	20.7415	1.14096	0.190245	1
RC:Helitron	0	0	0	0	0	0	NA	NA	NA
LINE:G7	8.36848	7.72868	5.13654	4.47145	8.04858	4.80399	1.67539	0.744501	0.433916
LINE:Fw3	29.5391	24.1568	29.3872	27.1203	26.8479	28.2538	0.950243	-0.073632	1
LINE:Fw2	123.144	117.013	137.13	143.183	120.079	140.157	0.856745	-0.223063	1
LINE:BS4	0.387943	0.22402	0.186783	0.097205	0.305981	0.141994	2.15488	1.10761	1
LINE:BS3	42.6737	43.8705	50.1202	43.4508	43.2721	46.7855	0.924905	-0.112623	1
DNA:Tc1-2	125.389	121.157	148.306	128.991	123.273	138.649	0.889103	-0.169577	1
LINE:TAHRE	276.797	323.037	147.216	141.604	299.917	144.41	2.07684	1.05439	0
LINE:G5A	67.696	68.4007	80.9083	73.0741	68.0484	76.9912	0.883846	-0.178133	1
LINE:Doc4-element	55.3927	51.9353	59.0858	52.5152	53.664	55.8005	0.961712	-0.056324	1
LTR:HMS-Beagle2	278.127	287.231	289.296	276.962	282.679	283.129	0.99841	-0.002296	1
