# Supplementary material for: Retrotransposon activation contributes to neurodegeneration in a Drosophila TDP-43 model of ALS
Source: PLoS Genet. 2017 Mar 16;13(3):e1006635. doi: 10.1371/journal.pgen.1006635 (PMC5354250; doi:10.1371/journal.pgen.1006635)
Supplement: S3 Table — A: Abundance of gene-derived transcripts in head tissue of flies expressing pan-glial hTDP-43 compared to controls. B: Abundance of transposon-derived transcripts in head tissue of flies expressing pan-glial hTDP-43 compared to controls. (XLSX) [file pgen.1006635.s010.xlsx]

## Sheet: A.gene
gene	Repo > hTDP-43:S05 (RPM)	Repo > hTDP-43:S06 (RPM)	hTDP-43 / +:S14 (RPM)	hTDP-43 / +:S15 (RPM)	mean Repo > hTDP-43 (RPM)	mean hTDP-43 / + (RPM)	fold change	log2 fold change	adjusted p-value
128up	11.0438	9.69922	10.8023	7.99514	10.3715	9.39872	1.1035	0.142093	0.815103
14-3-3epsilon	643.336	621.462	695.581	847.169	632.399	771.375	0.819834	-0.286596	0.000242
14-3-3zeta	1065.5	1061.58	1213.41	1401.65	1063.54	1307.53	0.813395	-0.297972	1.5e-05
140up	5.02889	4.67164	5.57237	5.71081	4.85027	5.64159	0.859734	-0.218038	0.821628
18w	165.953	166.578	191.142	174.338	166.265	182.74	0.909849	-0.136302	0.33764
26-29-p	109.452	95.524	80.9083	70.5468	102.488	75.7275	1.35338	0.436567	0.018873
2mit	167.432	183.128	206.894	220.729	175.28	213.811	0.81979	-0.286673	0.036837
312	8.97312	10.8115	9.27691	9.30741	9.89232	9.29216	1.06459	0.090295	0.980161
4E-T	132.986	142.151	139.901	133.779	137.569	136.84	1.00533	0.007666	1
4EHP	271.001	276.25	306.823	310.814	273.626	308.818	0.886041	-0.174555	0.088066
5-HT1A	62.6475	60.7314	76.0831	86.3912	61.6894	81.2372	0.759375	-0.397116	0.004773
5-HT1B	14.1335	14.3264	31.0683	30.4253	14.2299	30.7468	0.46281	-1.11151	0
5-HT2A	160.76	157.501	179.437	153.876	159.131	166.656	0.954843	-0.066664	0.803971
5-HT2B	34.3805	36.3498	39.7226	39.4654	35.3652	39.594	0.893196	-0.162951	0.52857
5-HT7	45.6544	45.9156	38.4151	39.4654	45.785	38.9402	1.17578	0.233614	0.310631
5PtaseI	53.3457	57.7949	55.3501	50.2795	55.5703	52.8148	1.05217	0.073372	0.892915
7B2	119.214	121.641	206.925	145.443	120.428	176.184	0.683532	-0.548919	0
7SLRNA:CR32864	1995.71	1268.33	1844.45	1683.72	1632.02	1764.09	0.925137	-0.112261	0.939802
7SLRNA:CR42652	1994	1266.59	1826.46	1664.84	1630.3	1745.65	0.933922	-0.098626	0.963884
825-Oak	0	0	0	0	0	0	NA	NA	NA
A16	15.2181	16.195	14.538	15.2369	15.7066	14.8875	1.05502	0.077273	0.963682
A2bp1	419.6	424.408	394.019	444.544	422.004	419.282	1.00649	0.009336	1
AANATL2	4.53586	3.64833	4.42054	4.71446	4.0921	4.5675	0.895916	-0.158564	0.937081
ABCB7	44.7012	49.03	42.6489	31.9076	46.8656	37.2783	1.25718	0.330196	0.178264
ACC	1545.87	1567.98	1914.56	1557.16	1556.93	1735.86	0.896921	-0.156947	0.046373
ACXA	3.77989	2.09112	0.809394	0.534629	2.9355	0.672011	4.36823	2.12705	0.002026
ACXB	0.624503	0.177967	0.249044	0.267315	0.401235	0.25818	1.55409	0.636073	0.863132
ACXC	5.35758	4.31571	1.96122	1.06926	4.83664	1.51524	3.19199	1.67446	0.008562
ACXD	7.49403	8.49794	7.28455	6.97448	7.99599	7.12952	1.12153	0.165472	0.876268
ACXE	0.493028	0.667378	0.311306	0.388821	0.580203	0.350063	1.65742	0.728942	0.848007
ADD1	75.7949	75.9921	77.017	76.5978	75.8935	76.8074	0.988101	-0.017269	0.999046
AGBE	79.1475	77.5493	84.8308	63.1106	78.3484	73.9707	1.05918	0.082951	0.784432
AGO1	714.431	720.768	731.132	769.259	717.6	750.195	0.95655	-0.064087	0.614569
AGO2	235.372	236.474	206.52	195.237	235.923	200.879	1.17446	0.231993	0.037028
AGO3	1.54482	1.86866	1.5254	0.801944	1.70674	1.16367	1.46669	0.552561	0.703256
AIF	33.9532	31.8562	36.4228	30.2309	32.9047	33.3268	0.987334	-0.018389	1
ALiX	182.158	180.637	127.231	104.058	181.397	115.644	1.56858	0.649457	0
AMPKalpha	126.38	123.999	146.002	138.688	125.189	142.345	0.879477	-0.185282	0.192086
AMPdeam	257.131	269.398	285.872	269.234	263.264	277.553	0.948519	-0.076251	0.583139
AOX1	236.949	250.089	208.014	142.284	243.519	175.149	1.39035	0.475449	1.9e-05
AOX2	1.54482	1.33476	0.466958	0.36452	1.43979	0.415739	3.4632	1.79211	0.095993
AOX3	154.647	144.776	129.254	97.2782	149.712	113.266	1.32177	0.402469	0.000988
AOX4	8.0528	8.36447	0.404697	0.486027	8.20863	0.445362	18.4314	4.20409	0
AP-1-2beta	113.068	115.634	124.709	106.537	114.351	115.623	0.988999	-0.015958	0.997748
AP-1gamma	169.142	173.741	166.455	163.451	171.441	164.953	1.03933	0.055659	0.856853
AP-1mu	47.3965	47.6063	54.9454	46.4398	47.5014	50.6926	0.937047	-0.093807	0.804225
AP-1sigma	60.7082	57.0386	60.4555	71.5917	58.8734	66.0236	0.891702	-0.165367	0.450398
AP-2alpha	213.941	229.044	257.917	235.723	221.493	246.82	0.897387	-0.156198	0.21167
AP-2mu	49.9931	53.0788	61.047	52.2236	51.5359	56.6353	0.909962	-0.136123	0.569595
AP-2sigma	13.9691	13.2586	17.6822	16.8651	13.6139	17.2736	0.788129	-0.343496	0.306423
APC10	4.04283	3.15892	3.86019	3.81531	3.60088	3.83775	0.938279	-0.091912	1
APC4	11.1096	9.92168	9.02786	7.48481	10.5156	8.25634	1.27364	0.348962	0.384826
APC7	1.08466	0.845345	0.684872	0.437424	0.965004	0.561148	1.7197	0.782153	0.645091
APP-BP1	17.3875	17.6188	16.9039	16.8165	17.5031	16.8602	1.03813	0.05399	0.976296
AQP	8.54583	8.23099	8.37412	7.07169	8.38841	7.7229	1.08617	0.119254	0.890215
ARY	0.624503	0.266951	0.124522	0.072904	0.445727	0.098713	4.51538	2.17485	0.378439
ASPP	101.958	98.5495	107.058	125.881	100.254	116.469	0.860774	-0.216293	0.132525
ATP7	112.805	113.632	93.1426	77.0109	113.219	85.0768	1.33078	0.412273	0.002166
ATP8B	189.06	186.955	156.275	143.208	188.007	149.742	1.25555	0.328315	0.002908
ATPCL	326.483	314.468	432.31	383.086	320.476	407.698	0.786062	-0.347285	4.3e-05
ATPsynB	129.897	131.696	168.572	106.561	130.796	137.567	0.950784	-0.07281	0.77101
ATPsynC	659.015	613.632	803.978	1034.41	636.323	919.194	0.692262	-0.53061	1e-06
ATPsynCF6	56.5011	47.9177	58.7745	73.4386	52.2094	66.1066	0.789776	-0.340484	0.271636
ATPsynCF6L	3.02391	2.22459	4.04697	3.35358	2.62425	3.70028	0.709204	-0.495728	0.597872
ATPsynD	101.794	95.9689	108.365	141.312	98.8814	124.839	0.792073	-0.336295	0.011964
ATPsynE	61.6614	55.0809	69.1098	107.971	58.3712	88.5403	0.659261	-0.601079	0.00109
ATPsynF	76.6166	68.0725	88.0061	129.745	72.3446	108.875	0.664471	-0.589722	0.002379
ATPsynG	35.3337	29.3646	45.2638	66.0024	32.3492	55.6331	0.581473	-0.782216	0.007517
ATPsynGL	0.295817	0.667378	0	0	0.481598	0	inf	inf	0.035133
ATPsynO	79.3776	66.3374	91.2125	72.6367	72.8575	81.9246	0.889323	-0.16922	0.817008
ATPsynbeta	613.064	599.083	736.767	597.375	606.074	667.071	0.908559	-0.138347	0.176986
ATPsynbetaL	1.01893	1.15679	0.591481	0.315917	1.08786	0.453699	2.39775	1.26168	0.365301
ATPsyndelta	72.1794	69.3183	80.4725	105.881	70.7488	93.1767	0.759298	-0.397263	0.005933
ATPsynepsilonL	0.953188	0.667378	0.031131	0.072904	0.810283	0.052017	15.5772	3.96136	0.023643
ATPsyngamma	154.91	152.429	191.017	167.582	153.669	179.3	0.857054	-0.222543	0.067274
ATbp	6.24503	5.73945	5.10541	5.83232	5.99224	5.46887	1.0957	0.131853	0.925066
Aac11	157.112	155.321	162.035	191.227	156.216	176.631	0.884423	-0.177191	0.166949
Aatf	10.7152	11.123	10.0552	9.40461	10.9191	9.72989	1.12222	0.166353	0.812094
Aats-ala	65.9015	61.5767	51.272	36.8165	63.7391	44.0443	1.44716	0.533224	0.002565
Aats-ala-m	18.5379	20.8222	21.9159	17.983	19.68	19.9494	0.986495	-0.019616	1
Aats-arg	17.3546	16.7289	12.6079	11.5674	17.0418	12.0877	1.40985	0.495541	0.088251
Aats-asn	44.3726	36.7058	36.6718	28.0194	40.5392	32.3456	1.25331	0.325746	0.321968
Aats-asp	55.6136	55.1254	44.2988	32.661	55.3695	38.4799	1.43892	0.524987	0.006339
Aats-cys	22.515	21.4451	15.8766	12.661	21.98	14.2688	1.54043	0.62333	0.011298
Aats-gln	37.8317	38.2185	32.2513	25.0304	38.0251	28.6408	1.32766	0.40888	0.07567
Aats-glupro	109.222	107.848	96.7226	79.4654	108.535	88.094	1.23204	0.301048	0.035058
Aats-gly	32.6714	33.9918	27.7685	23.1349	33.3316	25.4517	1.3096	0.389129	0.081568
Aats-his	44.0767	42.8012	38.6019	26.6343	43.439	32.6181	1.33174	0.413318	0.071134
Aats-ile	73.2312	71.7654	70.1994	46.1482	72.4983	58.1738	1.24623	0.317576	0.091623
Aats-leu	25.0787	26.2947	22.9432	16.4034	25.6867	19.6733	1.30566	0.384782	0.225562
Aats-lys	52.3925	50.9877	38.5085	31.3001	51.6901	34.9043	1.48091	0.566482	0.00138
Aats-met-m	13.016	11.0785	14.538	12.7825	12.0472	13.6602	0.881918	-0.181283	0.799989
Aats-phe-m	25.769	27.5405	25.745	18.5662	26.6547	22.1556	1.20307	0.266719	0.470371
Aats-pro	5.8506	5.56148	5.13654	4.42284	5.70604	4.77969	1.19381	0.255573	0.734743
Aats-ser	13.509	15.0827	14.1955	13.633	14.2959	13.9143	1.02742	0.03903	1
Aats-thr	82.3686	80.3523	75.5539	64.4228	81.3605	69.9883	1.16249	0.217213	0.186986
Aats-trp	25.1445	24.515	20.4528	16.4763	24.8297	18.4645	1.34472	0.427311	0.086598
Aats-tyr	43.7152	43.2906	36.8586	30.9113	43.5029	33.8849	1.28384	0.360467	0.064629
Aats-tyr-m	6.86953	4.8941	5.13654	6.12394	5.88182	5.63024	1.04468	0.063066	0.974173
Aats-val	60.7082	61.0873	50.6805	39.2467	60.8978	44.9636	1.35438	0.437632	0.017078
Abd-B	2.69522	1.24577	2.2414	1.7254	1.9705	1.9834	0.993496	-0.009414	0.997748
Abi	50.519	47.3393	47.443	65.808	48.9292	56.6255	0.864084	-0.210757	0.390625
Abl	364.907	358.693	298.231	325.492	361.8	311.861	1.16013	0.214288	0.029418
Abp1	46.9692	45.2482	39.8782	42.0899	46.1087	40.9841	1.12504	0.169976	0.504652
Ac13E	265.381	261.39	194.441	167.995	263.385	181.218	1.45341	0.539446	0
Ac3	142.715	149.092	192.605	162.965	145.904	177.785	0.820677	-0.285114	0.008894
Ac76E	112.739	105.535	103.727	93.3171	109.137	98.5221	1.10774	0.147621	0.339987
Ac78C	27.1823	26.3392	28.3288	24.5929	26.7607	26.4609	1.01133	0.016257	1
AcCoAS	485.271	498.754	725.498	612.491	492.013	668.994	0.735451	-0.443298	0
Acam	2.89243	2.00213	0.466958	0.194411	2.44728	0.330684	7.40066	2.88765	0.002338
Ace	546.308	553.568	660.808	684.107	549.938	672.458	0.817803	-0.290174	0.000123
Acer	162.502	148.914	209.633	179.052	155.708	194.343	0.801204	-0.319758	0.035395
Acf	84.0778	90.2295	83.6478	82.1628	87.1536	82.9053	1.05124	0.072096	0.874397
Ack	116.585	110.651	95.7576	88.6999	113.618	92.2287	1.23192	0.300904	0.02117
Ack-like	141.039	144.243	144.633	130.887	142.641	137.76	1.03543	0.050232	0.885779
Acn	173.217	188.245	184.137	208.797	180.731	196.467	0.919905	-0.120443	0.458078
Acon	554.657	580.841	717.061	635.796	567.749	676.428	0.839334	-0.252684	0.000861
Acox57D-d	6.54084	6.31784	5.2922	4.49575	6.42934	4.89397	1.31373	0.393666	0.484801
Acox57D-p	27.7739	22.6464	26.8034	25.7351	25.2101	26.2693	0.959682	-0.059371	1
Acp1	0.788846	0.311443	0.280175	0.413123	0.550145	0.346649	1.58704	0.666335	0.8207
Acp24A4	1.6763	0.845345	2.14801	0.850547	1.26082	1.49928	0.840952	-0.249904	0.999127
Acp26Aa	7.36256	7.20768	2.70836	1.50668	7.28512	2.10752	3.45673	1.78941	0.001501
Acp26Ab	3.35259	2.714	1.1207	0.558931	3.0333	0.839816	3.61186	1.85274	0.019397
Acp29AB	0.953188	1.0678	0.280175	0.072904	1.0105	0.17654	5.72391	2.517	0.138835
Acp32CD	6.08068	4.44918	0.933917	1.06926	5.26494	1.00159	5.25659	2.39413	2e-06
Acp33A	3.02391	1.37925	0.965047	1.19077	2.20158	1.07791	2.04246	1.03031	0.273823
Acp36DE	80.528	72.6107	25.278	10.2795	76.5693	17.7787	4.30679	2.10661	0
Acp53C14a	8.77591	7.78608	3.23758	0.923451	8.28099	2.08052	3.98026	1.99286	0.003698
Acp53C14b	9.72909	8.94286	3.73567	1.50668	9.33598	2.62118	3.56175	1.83259	0.002041
Acp53C14c	2.85956	3.20341	2.11688	1.60389	3.03149	1.86038	1.6295	0.704427	0.372496
Acp53Ea	9.95918	10.678	3.23758	1.55529	10.3186	2.39643	4.30582	2.10629	0.000194
Acp54A1	0.394423	0.444919	0.280175	0.097205	0.419671	0.18869	2.22413	1.15324	0.723569
Acp62F	3.68128	3.91528	1.05844	0.631835	3.79828	0.845137	4.49428	2.16809	0.000265
Acp63F	1.08466	1.51272	0.778264	0.413123	1.29869	0.595693	2.18014	1.12442	0.384898
Acp65Aa	0.295817	0.311443	0.124522	0.291616	0.30363	0.208069	1.45928	0.545252	0.972853
Acp76A	3.22112	3.02545	0.591481	0.534629	3.12328	0.563055	5.54703	2.47172	0.000275
Acp95EF	12.4572	6.98522	2.86401	6.05103	9.7212	4.45752	2.18085	1.12489	0.288493
Acp98AB	2.20219	2.40256	0.747133	2.28432	2.30238	1.51573	1.51899	0.603112	0.78816
Acph-1	14.3636	15.8836	14.6002	11.5917	15.1236	13.096	1.15483	0.207675	0.665864
Acsl	610.501	612.03	781.346	724.277	611.265	752.811	0.811977	-0.30049	5.6e-05
Act42A	51.8009	48.8965	20.2971	17.181	50.3487	18.7391	2.68683	1.4259	0
Act57B	455.23	418.223	446.661	524.641	436.727	485.651	0.899259	-0.153191	0.45315
Act5C	1053.01	1007.21	915.985	1056.77	1030.11	986.377	1.04434	0.062586	0.574402
Act79B	17.3875	18.4641	23.9083	20.1458	17.9258	22.027	0.813809	-0.297238	0.31382
Act87E	104.062	93.6109	90.5277	99.7813	98.8364	95.1545	1.03869	0.054771	0.88041
Act88F	4.86455	5.42801	8.03168	6.73147	5.14628	7.38158	0.697179	-0.5204	0.267524
Actbeta	122.567	131.295	115.339	108.19	126.931	111.764	1.13571	0.183589	0.272855
Actn	144.983	146.2	142.547	136.403	145.592	139.475	1.04385	0.061921	0.817497
Actn3	2.20219	1.60171	0.498089	0.558931	1.90195	0.52851	3.5987	1.84748	0.038677
Acyp	0.788846	0.400427	0.186783	0.072904	0.594637	0.129844	4.57963	2.19523	0.253572
Acyp2	3.54981	2.44705	2.55271	4.05832	2.99843	3.30551	0.907099	-0.140668	0.97344
AdSL	44.9313	44.2249	39.8782	36.5492	44.5781	38.2137	1.16655	0.222245	0.325193
AdSS	133.611	128.181	106.902	88.2381	130.896	97.5702	1.34156	0.423907	0.0006
Ada	1.7749	1.82417	0.996178	1.11786	1.79954	1.05702	1.70246	0.767622	0.516994
Ada1-1	1.34761	0.978821	0.249044	0.121507	1.16322	0.185276	6.2783	2.65037	0.030595
Ada1-2	3.64841	2.58053	3.42436	4.39854	3.11447	3.91145	0.796244	-0.328718	0.762638
Ada2a	14.3964	14.4154	12.1409	10.3767	14.4059	11.2588	1.27952	0.355607	0.31382
Ada2b	45.8845	43.9135	29.4806	29.4046	44.899	29.4426	1.52497	0.608777	0.000662
Ada3	39.6724	39.9092	37.6057	30.3767	39.7908	33.9912	1.17062	0.227273	0.372181
Adam	68.4324	65.4475	63.9733	65.2005	66.9399	64.5869	1.03643	0.051626	0.892095
AdamTS-A	85.6883	88.0939	47.1628	40.2916	86.8911	43.7272	1.98712	0.990678	0
Adar	329.507	340.452	427.049	365.929	334.98	396.489	0.844864	-0.243209	0.005452
Adat1	8.34862	13.4365	7.90716	5.75942	10.8926	6.83329	1.59405	0.672694	0.229583
Adck	8.64443	8.49794	8.43638	6.97448	8.57119	7.70543	1.11236	0.15362	0.835873
AdenoK	81.1525	75.7696	86.6052	85.6865	78.4611	86.1458	0.910793	-0.134805	0.566009
Adf1	39.8038	37.996	40.4386	39.8785	38.8999	40.1585	0.968659	-0.045939	0.971927
Adgf-A	23.2381	18.7756	18.118	18.0316	21.0068	18.0748	1.16222	0.216879	0.573422
Adgf-A2	11.011	8.7204	4.4828	4.15553	9.86569	4.31916	2.28417	1.19167	0.000448
Adgf-B	2.36654	1.24577	0.373567	0.315917	1.80615	0.344742	5.23915	2.38933	0.00838
Adgf-C	5.81774	5.87293	5.91481	5.22479	5.84533	5.5698	1.04947	0.06966	0.983167
Adgf-D	31.3566	34.7926	37.4189	31.7618	33.0746	34.5904	0.95618	-0.064646	0.887523
Adgf-E	4.30578	1.42374	1.40088	0.267315	2.86476	0.834095	3.43457	1.78013	0.407752
Adh	1100.47	1010.05	1811.64	2031.71	1055.26	1921.68	0.549136	-0.864763	0
Adhr	1099.12	1008.54	1803.39	2024.67	1053.83	1914.03	0.550584	-0.860966	0
Adi1	20.6415	17.2628	18.0557	24.7631	18.9521	21.4094	0.885226	-0.175882	0.784441
AdipoR	346.369	327.771	418.581	420.583	337.07	419.582	0.803347	-0.315905	0.000411
Adk1	66.1973	61.2208	50.7117	53.633	63.709	52.1724	1.22113	0.288213	0.089285
Adk2	51.3736	47.5618	52.7663	46.6586	49.4677	49.7124	0.995077	-0.00712	1
Adk3	14.3307	13.7925	11.6428	8.91859	14.0616	10.2807	1.36776	0.45182	0.182745
AdoR	27.248	29.6761	14.071	12.6367	28.4621	13.3539	2.13137	1.09178	1e-06
Ady43A	37.01	43.0681	28.2977	24.1555	40.0391	26.2266	1.52666	0.610377	0.006512
Aef1	78.9832	75.5027	83.1808	106.245	77.2429	94.7131	0.815546	-0.294162	0.056765
Afti	104.916	105.045	105.377	106.44	104.981	105.908	0.991242	-0.01269	1
Ag5r	6.73806	9.12083	2.70836	2.38153	7.92944	2.54494	3.11576	1.63959	6.1e-05
Ag5r2	0.887451	1.42374	0.373567	0.194411	1.15559	0.283989	4.06916	2.02473	0.118811
Ahcy13	61.6943	60.2865	57.8717	48.7485	60.9904	53.3101	1.14407	0.194173	0.321968
Ahcy89E	22.3178	20.2438	11.3315	10.0121	21.2808	10.6718	1.99411	0.995742	3e-05
Ak6	2.03785	1.37925	1.24522	0.850547	1.70855	1.04788	1.63047	0.705292	0.503093
Akap200	237.64	240.923	214.396	260.219	239.282	237.307	1.00832	0.011952	1
Akh	0.69024	0.578394	0.311306	0.267315	0.634317	0.289311	2.19252	1.13259	0.618682
AkhR	58.6375	57.172	78.6047	71.5917	57.9048	75.0982	0.771054	-0.375096	0.01256
Akt1	132.592	133.164	110.856	117.813	132.878	114.334	1.16219	0.216842	0.129493
Alas	85.3597	79.2845	91.9285	85.808	82.3221	88.8683	0.926338	-0.110389	0.698723
Ald	1043.71	1058.91	1258.67	1243.6	1051.31	1251.13	0.840284	-0.251051	0.000386
Aldh	330.033	319.407	452.265	386.44	324.72	419.352	0.774337	-0.368966	1e-05
Aldh-III	184.951	181.705	185.102	186.683	183.328	185.893	0.986205	-0.020041	0.989698
Alg-2	23.9941	21.801	24.4064	23.9125	22.8975	24.1594	0.947768	-0.077395	0.941806
Alg10	8.01993	8.31998	7.75151	5.63791	8.16995	6.69471	1.22036	0.287307	0.634222
Alh	271.692	271.934	237.09	289.818	271.813	263.454	1.03173	0.045063	0.879565
Alk	385.351	392.107	477.823	423.256	388.729	450.54	0.862807	-0.21289	0.016028
AlkB	3.18825	2.22459	3.20645	2.91616	2.70642	3.0613	0.884075	-0.177759	0.970633
Alp1	0.295817	0.044492	0.155653	0.194411	0.170154	0.175032	0.972135	-0.040771	1
Alp2	5.94921	6.31784	1.55653	0.486027	6.13353	1.02128	6.00574	2.58634	0.003114
Alp4	37.766	39.1083	37.0142	28.6027	38.4372	32.8084	1.17156	0.228434	0.430208
Alr	13.2789	12.6802	11.3004	12.2479	12.9795	11.7741	1.10238	0.140619	0.832916
Als2	129.929	117.414	116.895	110.595	123.672	113.745	1.08727	0.120709	0.573422
Ama	1.57769	0.845345	0.155653	0.097205	1.21152	0.126429	9.58259	3.26042	0.00783
Amnionless	5.62052	7.43014	5.79028	5.73511	6.52533	5.7627	1.13234	0.179307	0.907695
Amph	225.741	218.989	209.104	235.504	222.365	222.304	1.00028	0.000396	1
Amt	5.71913	5.42801	1.05844	0.72904	5.57357	0.893739	6.23623	2.64067	0
Amun	176.734	176.677	171.467	209.55	176.706	190.509	0.927546	-0.108508	0.489885
Amy-d	34.1833	41.3774	32.7493	36.2576	37.7804	34.5035	1.09497	0.130895	0.881584
Amy-p	11.011	23.0468	8.59203	3.30498	17.0289	5.94851	2.86271	1.51738	0.311213
Amyrel	1.57769	3.33689	0.249044	0.097205	2.45729	0.173125	14.1937	3.82718	0.000217
Ance	27.1166	30.121	24.3441	21.3609	28.6188	22.8525	1.25233	0.324611	0.228467
Ance-2	0.197211	0.177967	0	0.145808	0.187589	0.072904	2.5731	1.36351	0.90061
Ance-3	33.0658	32.568	29.0759	32.9526	32.8169	31.0143	1.05812	0.081507	0.888943
Ance-4	36.8457	32.924	35.0841	26.051	34.8848	30.5676	1.14124	0.190597	0.499027
Ance-5	42.4004	37.0172	53.2644	54.6294	39.7088	53.9469	0.736073	-0.44208	0.036713
Andorra	0.394423	0.355935	0.249044	0.243013	0.375179	0.246029	1.52494	0.608751	0.921831
Ank	599.72	623.019	604.836	504.982	611.37	554.909	1.10175	0.139795	0.198022
Ank2	3422.31	3636.27	3114.61	3041.36	3529.29	3077.99	1.14662	0.197392	0.113604
Ankle2	65.5071	69.0069	65.2808	53.9247	67.257	59.6027	1.12842	0.174305	0.449952
Anp	3.77989	3.2924	1.43201	2.30863	3.53614	1.87032	1.89067	0.918894	0.197025
Ant2	11.7341	10.9005	6.22611	15.8445	11.3173	11.0353	1.02555	0.036404	1
Antp	6.40937	6.71827	6.78646	6.63426	6.56382	6.71036	0.978162	-0.031855	1
AnxB10	88.2521	96.5918	62.7592	53.39	92.422	58.0746	1.59143	0.670328	2e-06
AnxB11	69.3855	73.2781	33.3408	37.3025	71.3318	35.3217	2.01949	1.01399	0
AnxB9	212.627	207.51	135.48	126.245	210.068	130.863	1.60526	0.682804	0
Aos1	9.07172	8.40896	8.21847	7.72782	8.74034	7.97314	1.09622	0.132541	0.870717
Apc	350.247	362.52	369.831	356.379	356.384	363.105	0.981489	-0.026956	0.899656
Apc2	3.25399	3.64833	2.42818	2.74605	3.45116	2.58712	1.33398	0.415736	0.688697
ApepP	15.7112	13.57	10.1174	7.55771	14.6406	8.83757	1.65663	0.728252	0.018206
Apf	4.10857	3.78181	4.79411	7.07169	3.94519	5.9329	0.664968	-0.588642	0.28478
Aplip1	83.7491	91.2528	119.106	100.559	87.5009	109.832	0.796678	-0.327931	0.013659
Apoltp	897.147	872.352	944.875	784.325	884.75	864.6	1.0233	0.033236	0.831283
Appl	1173.47	1169.42	1204.13	1473.68	1171.45	1338.91	0.87493	-0.19276	0.01237
Aprt	5.752	4.40469	4.76297	5.90522	5.07835	5.3341	0.952053	-0.070886	1
Aps	189.487	191.938	184.168	217.059	190.713	200.614	0.950645	-0.073022	0.67666
Arc1	4602.32	4728.82	480.095	489.502	4665.57	484.799	9.62373	3.2666	0
Arc2	8.25001	6.80725	1.80557	1.9198	7.52863	1.86269	4.04181	2.015	1e-06
Arc42	23.0737	24.2926	29.6363	27.8979	23.6831	28.7671	0.823272	-0.28056	0.267121
Arf102F	29.9761	24.515	25.4648	23.1592	27.2456	24.312	1.12066	0.164354	0.662436
Arf51F	56.1395	52.3224	64.3469	69.0401	54.231	66.6935	0.813138	-0.298429	0.081966
Arf79F	202.142	205.508	182.145	241.482	203.825	211.814	0.962284	-0.055466	0.788417
ArfGAP1	36.7142	34.0363	41.2169	34.7752	35.3752	37.996	0.931024	-0.103109	0.849905
ArfGAP3	57.7829	60.6424	54.2606	47.5091	59.2127	50.8848	1.16366	0.21867	0.296212
Arfip	26.1634	26.6061	24.3752	28.2624	26.3848	26.3188	1.0025	0.003609	1
Arfrp1	9.00599	6.67378	7.5336	7.07169	7.83988	7.30264	1.07357	0.102414	0.895678
Argk	876.44	849.928	1095.3	1108.97	863.184	1102.13	0.783195	-0.352557	0
Arl1	13.5747	12.0128	12.39	14.435	12.7938	13.4125	0.95387	-0.068135	0.971436
Arl2	5.16036	4.44918	2.80175	3.93682	4.80478	3.36928	1.42605	0.512027	0.438959
Arl4	42.4004	43.1126	41.8706	40.2673	42.7565	41.069	1.04109	0.058097	0.931148
Arl5	14.8895	15.7056	15.0672	16.2819	15.2975	15.6745	0.975948	-0.035123	0.981027
Arl6	1.01893	1.15679	0.404697	0.534629	1.08786	0.469663	2.31625	1.21179	0.431481
Arp1	51.8666	49.5194	48.3458	40.1944	50.693	44.2701	1.14508	0.195455	0.358339
Arp10	19.7211	23.5807	19.5811	14.7266	21.6509	17.1539	1.26216	0.335894	0.426076
Arp2	67.775	68.7399	62.6347	54.0219	68.2574	58.3283	1.17023	0.226791	0.218874
Arp3	39.7052	36.2609	28.5156	26.0753	37.983	27.2955	1.39155	0.476695	0.013023
Arp5	15.514	14.8158	14.071	13.9004	15.1649	13.9857	1.08431	0.116783	0.851539
Arp53D	2.03785	1.55722	0.435828	0.340219	1.79753	0.388023	4.63254	2.2118	0.01645
Arp6	12.1285	10.3666	13.1994	10.5468	11.2476	11.8731	0.947316	-0.078082	0.994606
Arp8	12.26	12.4132	8.99673	7.339	12.3366	8.16787	1.51038	0.594914	0.074197
Arpc1	85.4911	83.1108	73.4059	70.401	84.301	71.9034	1.17242	0.229489	0.157422
Arpc2	41.5787	43.8245	36.2671	33.2442	42.7016	34.7557	1.22862	0.297042	0.178635
Arpc3A	10.0907	10.4556	7.65812	6.36695	10.2731	7.01253	1.46497	0.550867	0.146669
Arpc3B	2.33367	2.66951	0.435828	0.267315	2.50159	0.351572	7.11546	2.83096	0.000333
Arpc4	14.2978	14.1039	12.7635	11.616	14.2009	12.1898	1.16498	0.220307	0.624532
Arpc5	17.2889	14.6823	11.7051	12.6853	15.9856	12.1952	1.31081	0.390459	0.207923
Arr1	3797.14	3870.48	5105.1	4380.12	3833.81	4742.61	0.808376	-0.306902	1e-06
Arr2	6562.64	6416.17	7165.44	6455.36	6489.4	6810.4	0.952867	-0.069654	0.550247
Ars2	99.1973	105.757	102.264	99.7084	102.477	100.986	1.01477	0.021146	1
Art1	13.7719	13.5255	12.4211	9.84204	13.6487	11.1316	1.22613	0.29411	0.439996
Art2	0.92032	0.667378	0.996178	0.704739	0.793849	0.850459	0.933437	-0.099376	1
Art3	7.88846	7.16319	5.10541	5.12758	7.52582	5.1165	1.47089	0.556693	0.216405
Art4	22.4492	22.6908	25.6516	26.6343	22.57	26.1429	0.863333	-0.212011	0.488833
Art6	0	0.400427	0.342436	0.340219	0.200213	0.341328	0.586573	-0.769618	0.961598
Art7	10.4851	11.4789	12.3588	9.52612	10.982	10.9425	1.00361	0.0052	1
Art8	2.23506	2.80299	1.02731	1.7497	2.51902	1.3885	1.8142	0.859336	0.384163
Art9	0.098606	0.088984	0.062261	0.048603	0.093795	0.055432	1.69207	0.75879	0.999061
Asap	194.319	202.082	144.757	121.774	198.2	133.266	1.48726	0.572657	0
Asator	481.524	504.226	552.038	522.722	492.875	537.38	0.917182	-0.12472	0.182704
Asciz	5.8506	7.02971	5.32332	6.14824	6.44016	5.73578	1.1228	0.167106	0.922762
Ask1	88.4493	89.6956	89.0334	72.6367	89.0724	80.835	1.1019	0.139998	0.515758
AsnS	62.3845	64.2907	53.7313	49.2345	63.3376	51.4829	1.23026	0.298969	0.096299
Asph	52.0309	54.458	53.9493	51.3244	53.2445	52.6368	1.01154	0.016559	1
AstA	15.6454	14.6378	31.3173	36.2576	15.1416	33.7875	0.448143	-1.15797	0
AstA-R1	22.7779	24.515	23.6592	18.1531	23.6465	20.9062	1.13108	0.177696	0.703494
AstA-R2	3.51694	2.80299	2.39705	2.67315	3.15996	2.5351	1.24648	0.317865	0.762536
AstC	24.4871	25.8943	46.7581	53.8274	25.1907	50.2928	0.500881	-0.997462	0
AstC-R1	10.6823	11.034	16.1879	17.2539	10.8581	16.7209	0.649374	-0.622878	0.022033
AstC-R2	13.016	12.0128	16.1256	16.7436	12.5144	16.4346	0.761464	-0.393152	0.227805
AstCC	0.328686	0.133476	0.466958	0.437424	0.231081	0.452191	0.511024	-0.968537	0.830144
Asx	175.978	166.666	170.72	192.321	171.322	181.52	0.943819	-0.083418	0.70308
Atac1	4.14144	3.02545	3.58001	4.13123	3.58344	3.85562	0.929408	-0.105617	0.994452
Atac2	7.32969	7.43014	8.06281	7.02309	7.37991	7.54295	0.978386	-0.031525	1
Atac3	14.1992	12.5022	12.7635	12.1264	13.3507	12.4449	1.07278	0.101357	0.869067
Ate1	48.7112	50.2313	43.3649	41.9927	49.4713	42.6788	1.15915	0.213072	0.361897
Atet	197.606	196.521	162.19	138.493	197.063	150.342	1.31077	0.390413	0.00025
Atf-2	15.7112	15.6166	13.5729	13.5115	15.6639	13.5422	1.15667	0.209979	0.64508
Atf3	162.206	160.037	170.72	215.456	161.122	193.088	0.834448	-0.261105	0.022999
Atf6	139.461	144.287	133.488	118.736	141.874	126.112	1.12498	0.169906	0.271566
Atg1	186.759	188.379	168.198	146.075	187.569	157.137	1.19367	0.255399	0.029034
Atg10	3.22112	3.87079	2.92627	1.7497	3.54596	2.33798	1.51667	0.600909	0.499855
Atg101	65.1455	63.3119	57.4359	49.5261	64.2287	53.481	1.20096	0.264192	0.12809
Atg12	3.35259	3.78181	2.98853	6.99878	3.5672	4.99366	0.714346	-0.485305	0.516994
Atg13	50.7819	51.8775	55.5369	53.4872	51.3297	54.5121	0.941621	-0.086781	0.789581
Atg14	27.1494	22.3794	24.313	19.6355	24.7644	21.9742	1.12698	0.172457	0.630938
Atg16	27.018	26.9176	24.2818	23.062	26.9678	23.6719	1.13923	0.188061	0.573621
Atg17	306.894	322.521	247.301	226.464	314.708	236.883	1.32854	0.40984	1.9e-05
Atg18a	67.6106	64.6912	65.1563	53.39	66.1509	59.2731	1.11604	0.158382	0.448763
Atg18b	58.2431	56.9496	55.1945	49.842	57.5963	52.5183	1.09669	0.133158	0.58586
Atg2	175.65	176.677	150.672	120.17	176.163	135.421	1.30086	0.379463	0.001363
Atg3	33.8546	36.1719	34.6794	38.5662	35.0132	36.6228	0.95605	-0.064842	0.863028
Atg4a	63.1405	66.6488	52.4861	51.4702	64.8947	51.9782	1.2485	0.320194	0.07444
Atg4b	33.263	36.2609	32.2513	28.9186	34.7619	30.5849	1.13657	0.184687	0.568157
Atg5	21.7919	18.5531	18.7095	19.8542	20.1725	19.2818	1.04619	0.065147	0.907591
Atg6	19.0966	18.8201	15.7521	14.9696	18.9583	15.3608	1.2342	0.303576	0.350203
Atg7	13.6076	14.9048	11.3315	9.45322	14.2562	10.3924	1.37179	0.456063	0.180204
Atg8a	286.384	279.142	260.314	312.102	282.763	286.208	0.987963	-0.017471	0.992587
Atg8b	2.53088	2.26909	0.280175	0.315917	2.39998	0.298046	8.05238	3.00942	0.000245
Atg9	47.2321	49.4305	45.0148	35.8931	48.3313	40.4539	1.19472	0.256678	0.277701
Atox1	30.9293	32.6125	39.0688	35.0911	31.7709	37.08	0.856821	-0.222934	0.35665
Atpalpha	3374.19	3401.4	4365.5	5079.1	3387.8	4722.3	0.717404	-0.479143	0
AttA	6.9024	3.38138	1.21409	0.801944	5.14189	1.00802	5.10099	2.35078	2.3e-05
AttB	2.10359	1.42374	2.11688	1.94411	1.76366	2.03049	0.868589	-0.203254	0.973679
AttC	8.51296	4.53817	4.0781	3.08627	6.52556	3.58219	1.82167	0.865262	0.094766
AttD	0.23008	0.044492	0.031131	0.145808	0.137286	0.088469	1.55179	0.633935	0.983881
Atu	21.3317	21.7565	18.8651	15.2126	21.5441	17.0389	1.26441	0.338463	0.239085
Atx-1	0.493028	0.400427	0.186783	0.170109	0.446727	0.178446	2.50343	1.32391	0.659924
Atx2	360.009	341.297	353.861	453.341	350.653	403.601	0.868811	-0.202885	0.048874
Atxn7	42.6963	43.4685	42.4621	38.5662	43.0824	40.5141	1.06339	0.088673	0.829512
Aven	2.16933	1.60171	2.80175	3.18347	1.88552	2.99261	0.630057	-0.666446	0.445878
Awh	3.91136	5.07207	8.03168	7.07169	4.49172	7.55168	0.594796	-0.749532	0.064012
Axn	90.783	90.363	94.8859	87.5577	90.573	91.2218	0.992887	-0.010298	1
Axs	15.5468	12.8581	11.5494	10.9599	14.2025	11.2547	1.26192	0.33562	0.312732
Axud1	111.556	109.85	106.529	109.623	110.703	108.076	1.02431	0.03465	0.944668
B-H1	12.7201	9.61024	9.40143	9.113	11.1652	9.25721	1.20611	0.270358	0.574551
B-H2	14.3636	12.7692	11.0513	13.1956	13.5664	12.1235	1.11902	0.162229	0.771204
B4	365.334	372.842	359.122	318.59	369.088	338.856	1.08922	0.123291	0.315029
B52	316.787	334.045	332.505	352.394	325.416	342.45	0.95026	-0.073606	0.549761
B9d1	0.854583	0.355935	0.186783	0.145808	0.605259	0.166295	3.63965	1.8638	0.335167
B9d2	0.755977	0.578394	0.342436	0.194411	0.667185	0.268424	2.48557	1.31358	0.504522
BBS1	1.1504	0.71187	0.498089	0.340219	0.931135	0.419154	2.22146	1.15151	0.443076
BBS4	2.95817	3.2479	1.5254	1.14216	3.10304	1.33378	2.3265	1.21816	0.074011
BBS8	1.64343	1.6462	0.435828	0.72904	1.64481	0.582434	2.82403	1.49776	0.158515
BCAS2	5.91634	5.29453	5.26106	4.66586	5.60544	4.96346	1.12934	0.175481	0.845014
BCL7-like	10.7152	10.4111	11.3004	10.4496	10.5631	10.875	0.971323	-0.041977	1
BEAF-32	20.9044	24.1591	19.5811	20.6561	22.5317	20.1186	1.11994	0.163427	0.771054
BG642163	10.3865	9.65473	3.7668	2.26002	10.0206	3.01341	3.32533	1.7335	0.000205
BG642167	0.953188	1.02331	0.373567	0.097205	0.98825	0.235386	4.19843	2.06985	0.253888
BG642312	13.6405	14.2374	4.10923	2.26002	13.9389	3.18463	4.37694	2.12992	5e-06
BHD	7.03387	7.96404	6.84872	5.92952	7.49896	6.38912	1.17371	0.231072	0.764694
BI-1	86.7073	84.3566	73.4059	79.7084	85.5319	76.5571	1.11723	0.159927	0.402332
BRWD3	155.074	154.876	138.998	136.258	154.975	137.628	1.12604	0.171264	0.229583
BTBD9	43.518	44.4029	39.349	43.3536	43.9604	41.3513	1.0631	0.088273	0.854763
Bacc	558.93	540.443	588.523	757.934	549.686	673.229	0.816493	-0.292488	0.000279
Bace	14.7251	16.2395	6.63081	2.47874	15.4823	4.55477	3.39914	1.76517	0.000222
Baldspot	125.394	116.346	128.912	133.609	120.87	131.26	0.920842	-0.118974	0.578151
Bap111	38.1604	32.3456	38.9755	43.8882	35.253	41.4318	0.850867	-0.232994	0.507832
Bap170	57.257	56.2377	54.2917	60.3159	56.7474	57.3038	0.99029	-0.014077	1
Bap55	10.1893	13.0361	13.1994	10.9842	11.6127	12.0918	0.960379	-0.058325	0.967373
Bap60	29.0887	30.9663	29.9476	23.9125	30.0275	26.9301	1.11502	0.157068	0.697732
Bdbt	7.4283	6.22886	7.22229	7.3147	6.82858	7.26849	0.939476	-0.090072	0.981727
Bem46	14.5608	14.3709	12.4834	12.8554	14.4658	12.6694	1.14179	0.191303	0.710819
Best1	80.3965	85.6468	52.8597	42.5273	83.0217	47.6935	1.74073	0.799695	0
Best2	74.3158	69.8077	84.0525	78.4933	72.0618	81.2729	0.886664	-0.17354	0.399219
Best3	0.164343	0.444919	0.466958	0.194411	0.304631	0.330684	0.921212	-0.118394	1
Best4	0.164343	0.400427	0.124522	0.194411	0.282385	0.159467	1.77081	0.824409	0.941077
Bet1	6.24503	4.3602	4.45167	7.02309	5.30261	5.73738	0.924223	-0.113687	0.984343
Bet3	17.6176	18.1082	16.0011	20.0486	17.8629	18.0249	0.991013	-0.013024	1
Bet5	5.88347	5.16106	5.66576	9.21021	5.52226	7.43798	0.742441	-0.429652	0.494423
Bgb	11.8656	10.8115	14.1021	17.0838	11.3385	15.593	0.727156	-0.459663	0.139761
BicC	2.95817	1.77967	0.591481	0.558931	2.36892	0.575206	4.11839	2.04208	0.007435
BicD	165.329	171.383	187.593	172.588	168.356	180.09	0.93484	-0.097208	0.532616
BigH1	0.821714	0.71187	0.280175	0.267315	0.766792	0.273745	2.80112	1.486	0.40962
Bili	80.5609	76.7485	103.665	113.827	78.6547	108.746	0.723287	-0.46736	0.00014
Bin1	12.4572	10.767	6.78646	5.83232	11.6121	6.30939	1.84045	0.880057	0.005422
Bka	4.20718	5.51699	3.7668	4.00972	4.86208	3.88826	1.25045	0.32245	0.756749
Blimp-1	321.224	310.598	318.746	357.157	315.911	337.951	0.934783	-0.097297	0.4973
Blm	20.5429	20.0658	17.9935	16.3791	20.3043	17.1863	1.18143	0.240531	0.477573
Blos1	5.98208	6.45132	6.22611	6.53706	6.2167	6.38159	0.974162	-0.037766	0.998975
Blos2	4.27291	4.31571	3.42436	4.05832	4.29431	3.74134	1.1478	0.198871	0.890344
Blos3	2.66235	3.2924	2.52157	4.10693	2.97737	3.31425	0.898356	-0.154641	0.892137
Blos4	3.25399	2.93646	4.10923	2.43013	3.09523	3.26968	0.946644	-0.079107	1
Bmcp	21.0359	20.5552	30.757	25.1276	20.7956	27.9423	0.744233	-0.426174	0.075944
BoYb	1.38048	0.978821	0.217914	0.218712	1.17965	0.218313	5.40348	2.43389	0.048582
BobA	0	0	0.062261	0	0	0.031131	0	-inf	1
Br140	62.3845	63.1339	60.6735	51.8833	62.7592	56.2784	1.11516	0.157247	0.484917
Brca2	19.2938	22.5574	19.2387	18.4447	20.9256	18.8417	1.1106	0.151341	0.804225
Brd	0	0	0.062261	0	0	0.031131	0	-inf	1
Brd8	18.7351	18.3306	16.4681	13.9247	18.5329	15.1964	1.21956	0.28636	0.37736
Bre1	72.9353	78.3057	80.0678	73.4143	75.6205	76.7411	0.985398	-0.021221	0.968837
Brf	26.6564	28.0744	22.0716	17.6914	27.3654	19.8815	1.37643	0.460928	0.063588
Brms1	13.9691	15.8391	13.7597	11.7375	14.9041	12.7486	1.16908	0.22537	0.644425
Bro	0.032869	0.088984	0	0	0.060927	0	inf	inf	0.908714
Bruce	1227.64	1271.04	981.951	819.174	1249.34	900.562	1.38729	0.472271	0
Bsg	606.491	623.509	635.437	752.345	615	693.891	0.886306	-0.174123	0.035395
Bsg25A	0.032869	0.133476	0.124522	0.218712	0.083173	0.171617	0.484637	-1.04502	0.908714
Bsg25D	145.016	145.221	142.671	136.695	145.119	139.683	1.03891	0.055076	0.8468
BtbVII	225.183	237.142	223.642	214.459	231.162	219.051	1.05529	0.077641	0.73355
Bteb2	0.032869	0	0	0	0.016435	0	NA	NA	NA
BthD	1.1504	0.444919	0.093392	0.267315	0.797659	0.180353	4.42276	2.14495	0.188065
Btk29A	85.8198	83.7782	66.6817	65.2977	84.799	65.9897	1.28503	0.361807	0.013555
Btnd	0.131474	0.222459	0.062261	0.024301	0.176967	0.043281	4.08877	2.03166	0.784441
BuGZ	253.515	266.506	279.895	304.739	260.011	292.317	0.889483	-0.168961	0.090176
Bub1	41.8417	38.441	39.1622	44.6901	40.1413	41.9262	0.957428	-0.062764	0.930931
Bub3	11.504	10.945	12.172	10.0851	11.2245	11.1286	1.00862	0.012385	1
BubR1	8.25001	10.9005	6.81759	6.39125	9.57526	6.60442	1.44982	0.535879	0.262667
Buffy	8.08567	7.69709	10.5844	12.8554	7.89138	11.7199	0.673332	-0.570611	0.094186
Bug22	8.34862	7.34116	6.94211	7.16889	7.84489	7.0555	1.11188	0.153003	0.847208
Burs	0	0	0	0.097205	0	0.048602	0	-inf	0.968516
Bx	83.2232	77.0154	97.3452	104.423	80.1193	100.884	0.794172	-0.332476	0.016655
Bx42	43.8138	44.5808	40.2829	34.5079	44.1973	37.3954	1.18189	0.241097	0.281428
Bzd	12.3257	13.1696	12.7947	10.7655	12.7477	11.7801	1.08214	0.113883	0.888943
C15	1.80777	1.24577	1.80557	1.65249	1.52677	1.72903	0.883021	-0.17948	0.98995
C1GalTA	46.4433	45.2482	42.7111	44.5443	45.8457	43.6277	1.05084	0.071543	0.875666
C3G	275.471	279.498	234.756	235.601	277.485	235.178	1.17989	0.238652	0.025367
C901	1.11753	0.934329	1.40088	1.38518	1.02593	1.39303	0.736476	-0.441289	0.836942
CAH1	127.103	130.094	114.841	93.3657	128.598	104.103	1.2353	0.304859	0.027993
CAH2	104.029	101.219	91.9285	98.5662	102.624	95.2474	1.07745	0.107617	0.609759
CAHbeta	7.46116	8.36447	9.6816	13.7789	7.91282	11.7302	0.674566	-0.567968	0.116017
CAP	486.455	479.4	440.84	465.905	482.927	453.372	1.06519	0.091109	0.461028
CASK	657.075	668.668	784.334	891.106	662.872	837.72	0.791281	-0.337738	2e-06
CBP	10.3207	10.945	1.80557	1.7983	10.6329	1.80194	5.9008	2.56091	0
CCAP	0.164343	0.622886	0.56035	0.583232	0.393614	0.571791	0.688389	-0.538705	0.885779
CCAP-R	2.95817	3.2924	3.61114	3.81531	3.12528	3.71323	0.841663	-0.248686	0.814047
CCDC151	0.361554	0.355935	0.093392	0.121507	0.358745	0.10745	3.33874	1.7393	0.630201
CCDC53	2.59662	2.04663	1.99236	2.21142	2.32162	2.10189	1.10454	0.143446	0.958359
CCHa1	1.74203	2.22459	2.77062	4.00972	1.98331	3.39017	0.585019	-0.773445	0.22925
CCHa1-R	6.01495	5.60597	6.63081	6.39125	5.81046	6.51103	0.892403	-0.164233	0.887694
CCHa2	70.0758	67.1827	155.03	216.233	68.6292	185.632	0.369706	-1.43555	0
CCHa2-R	3.71415	4.22673	4.82524	3.96112	3.97044	4.39318	0.903774	-0.145967	0.928414
CCKLR-17D1	9.23607	8.76489	9.30804	8.96719	9.00048	9.13761	0.984993	-0.021815	1
CCKLR-17D3	10.6494	11.0785	10.5533	8.48117	10.8639	9.51721	1.1415	0.190937	0.745422
CCY	0.493028	0.088984	0	0.097205	0.291006	0.048602	5.98745	2.58194	0.566009
CD98hc	176.603	170.804	163.684	138.955	173.704	151.32	1.14792	0.199027	0.105794
CDC45L	10.5179	10.678	9.02786	8.84568	10.598	8.93677	1.18589	0.245965	0.654306
CDK2AP1	18.6693	20.5107	16.219	17.9101	19.59	17.0646	1.148	0.199118	0.684529
CDase	16.8944	15.4387	46.727	40.7533	16.1666	43.7401	0.369605	-1.43595	0
CG10000	0.394423	0.355935	0.186783	0	0.375179	0.093392	4.01726	2.00621	0.70308
CG10005	0.361554	0.533902	0.404697	0.243013	0.447728	0.323855	1.3825	0.467274	0.951274
CG10011	233.958	233.983	232.981	227.023	233.971	230.002	1.01725	0.02468	0.963884
CG10013	0.591634	0.48941	0.093392	0.072904	0.540522	0.083148	6.50074	2.7006	0.223327
CG10014	2.89243	1.33476	0.747133	0.170109	2.1136	0.458621	4.60858	2.20432	0.169701
CG10019	17.2889	18.4641	29.2005	31.4702	17.8765	30.3353	0.589296	-0.762936	9.3e-05
CG10026	23.4353	23.0023	27.5817	31.8833	23.2188	29.7325	0.780923	-0.356749	0.121516
CG10029	0.624503	0.845345	0.280175	0.170109	0.734924	0.225142	3.26427	1.70676	0.357468
CG10031	9.43328	10.4111	9.65047	12.1507	9.92219	10.9006	0.910245	-0.135674	0.805449
CG10032	0.427291	0.934329	0.280175	0.170109	0.68081	0.225142	3.02391	1.59642	0.454814
CG10035	0.46016	0.355935	0.186783	0.170109	0.408048	0.178446	2.28667	1.19325	0.725488
CG10038	7.16535	7.91955	6.97325	6.56136	7.54245	6.7673	1.11454	0.156452	0.887523
CG10041	1.21614	0.889837	0.529219	0.486027	1.05299	0.507623	2.07435	1.05266	0.474242
CG10050	3.77989	4.49368	2.98853	3.79101	4.13678	3.38977	1.22037	0.287321	0.825667
CG10051	0.558766	0.934329	0.933917	0.704739	0.746548	0.819328	0.911171	-0.134207	0.997398
CG10053	2.89243	2.62502	2.17914	2.30863	2.75873	2.24388	1.22944	0.298005	0.818845
CG10055	32.014	32.0341	28.1109	26.8287	32.0241	27.4698	1.16579	0.221311	0.430337
CG10062	32.4084	33.9918	10.2108	9.25881	33.2001	9.73481	3.41045	1.76996	0
CG10063	1.05179	1.1123	0.342436	0.097205	1.08204	0.219821	4.9224	2.29936	0.154719
CG10064	5.16036	4.04876	1.05844	0.704739	4.60456	0.881589	5.22303	2.38489	8e-06
CG10068	13.7062	15.0827	15.2228	13.3414	14.3945	14.2821	1.00787	0.011302	1
CG10073	0.986057	0.71187	0.342436	0.36452	0.848963	0.353478	2.40174	1.26408	0.455124
CG10075	10.3865	8.36447	9.52595	9.45322	9.37547	9.48958	0.987975	-0.017454	1
CG10077	1477.61	1545.65	1512.17	1686.93	1511.63	1599.55	0.945035	-0.081561	0.373587
CG10081	0.098606	0.044492	0.093392	0.267315	0.071549	0.180353	0.396715	-1.33383	0.890826
CG10082	353.699	369.06	323.82	318.931	361.379	321.375	1.12448	0.169254	0.138835
CG10086	0.69024	1.0678	0.124522	0.36452	0.879022	0.244521	3.59487	1.84594	0.300304
CG10089	53.0499	51.655	57.7161	56.7436	52.3525	57.2298	0.914776	-0.12851	0.64508
CG10092	11.8984	13.7925	14.3512	11.0328	12.8454	12.692	1.01209	0.017338	1
CG10096	12.2271	14.0149	14.787	5.10328	13.121	9.94515	1.31934	0.399815	0.544137
CG10097	12.2271	14.0594	14.787	5.10328	13.1433	9.94515	1.32158	0.402259	0.540941
CG10098	30.765	32.1231	34.5238	30.5954	31.444	32.5596	0.965739	-0.050295	0.949685
CG10103	60.6425	64.3797	47.4118	50.8141	62.5111	49.113	1.2728	0.348009	0.055083
CG10104	0.23008	0.444919	0.186783	0.315917	0.337499	0.25135	1.34274	0.425185	0.998235
CG10116	1.18327	1.37925	0.684872	0.36452	1.28126	0.524696	2.44191	1.28801	0.293804
CG10126	35.498	32.924	9.33917	11.8347	34.211	10.587	3.23143	1.69217	0
CG10131	4.86455	6.40683	1.89896	2.01701	5.63569	1.95799	2.87831	1.52522	0.001947
CG10132	91.3089	94.5452	132.927	107.145	92.927	120.036	0.77416	-0.369297	0.003158
CG10133	3.38546	3.64833	3.11306	3.7181	3.5169	3.41558	1.02966	0.042173	1
CG10137	53.9044	54.5915	60.1754	53.4872	54.248	56.8313	0.954544	-0.067116	0.876985
CG10139	8.51296	6.49581	9.30804	11.3244	7.50438	10.3162	0.727435	-0.45911	0.328909
CG10140	0.065737	0	0.093392	0.024301	0.032869	0.058847	0.558548	-0.840248	1
CG10144	32.7371	34.5702	30.5079	21.2637	33.6536	25.8858	1.30008	0.378601	0.182117
CG10147	12.7859	12.3242	15.0049	14.921	12.5551	14.963	0.839075	-0.253128	0.547905
CG10151	15.3496	14.4154	16.1568	14.6051	14.8825	15.3809	0.967594	-0.047527	0.999127
CG10154	0	0	0	0.048603	0	0.024302	0	-inf	1
CG10163	0.032869	0.088984	0	0.024301	0.060927	0.01215	5.01422	2.32603	0.977758
CG10164	7.36256	4.62715	1.30748	0.583232	5.99486	0.945357	6.34136	2.66479	0.001191
CG10165	5.16036	4.98309	3.45549	2.89186	5.07173	3.17367	1.59806	0.676322	0.21451
CG10166	11.3725	10.1886	9.65047	9.86634	10.7806	9.75841	1.10475	0.143717	0.824724
CG10168	0.23008	0.177967	0.155653	0.121507	0.204024	0.13858	1.47225	0.558021	0.973679
CG10170	0.986057	1.55722	0.217914	0.170109	1.27164	0.194012	6.55443	2.71247	0.027989
CG10171	14.6594	14.2374	16.935	11.932	14.4484	14.4335	1.00103	0.001488	1
CG10175	29.8118	27.9409	35.3021	41.5553	28.8763	38.4287	0.751427	-0.412295	0.037957
CG10176	13.4104	12.9471	14.2267	15.5042	13.1788	14.8655	0.886535	-0.17375	0.73415
CG10177	3.18825	1.77967	1.02731	0.437424	2.48396	0.732366	3.39169	1.76201	0.070128
CG10178	20.0498	17.7078	29.7919	25.1519	18.8788	27.4719	0.687203	-0.541191	0.020229
CG10182	0.361554	1.42374	0.062261	0.267315	0.892646	0.164788	5.41694	2.43748	0.317223
CG10183	0.591634	0.533902	0.249044	0.121507	0.562768	0.185276	3.03747	1.60287	0.46932
CG10184	12.4243	12.3242	18.5227	13.9733	12.3743	16.248	0.761589	-0.392915	0.278076
CG10185	40.3626	37.9071	8.74769	9.52612	39.1348	9.1369	4.28316	2.09868	0
CG10186	620.657	649.937	927.442	826.683	635.297	877.062	0.724347	-0.465248	0
CG10188	143.143	138.37	143.232	125.614	140.756	134.423	1.04712	0.066422	0.747042
CG10189	7.29682	7.78608	6.19498	4.90887	7.54145	5.55192	1.35835	0.441854	0.37257
CG10194	7.85559	7.20768	5.82141	7.67922	7.53163	6.75032	1.11574	0.158008	0.881109
CG10195	6.08068	7.43014	6.07046	5.58931	6.75541	5.82988	1.15876	0.212577	0.833509
CG10202	5.06176	3.51486	1.1207	0.534629	4.28831	0.827665	5.18121	2.37329	0.001435
CG10205	9.99204	8.54244	12.39	12.7339	9.26724	12.5619	0.737724	-0.438846	0.249402
CG10208	5.45618	4.67164	6.07046	4.42284	5.06391	5.24665	0.965171	-0.051144	1
CG10209	16.1056	15.9726	18.7406	21.1665	16.0391	19.9535	0.803822	-0.315052	0.291557
CG10211	50.8805	48.2292	76.4878	73.2928	49.5549	74.8903	0.661699	-0.595752	1.8e-05
CG10214	6.60658	8.31998	5.72802	3.6209	7.46328	4.67446	1.59661	0.67501	0.257206
CG10217	46.8706	41.8223	35.4888	27.0231	44.3465	31.256	1.41882	0.504688	0.010831
CG10222	3.51694	2.62502	3.64228	3.35358	3.07098	3.49793	0.877942	-0.187803	0.948146
CG10226	82.5658	94.9901	81.0017	70.1093	88.778	75.5555	1.175	0.232665	0.412815
CG10232	0.394423	0.266951	0.155653	0.145808	0.330687	0.15073	2.1939	1.1335	0.784441
CG10237	69.9114	65.403	76.4566	99.0765	67.6572	87.7666	0.770877	-0.375428	0.013394
CG1024	16.6644	16.8624	14.5691	13.8518	16.7634	14.2104	1.17965	0.238364	0.554393
CG10252	20.9373	12.3687	3.48662	1.60389	16.653	2.54526	6.54277	2.7099	0.001506
CG10253	28.497	25.8943	31.5041	24.3742	27.1957	27.9392	0.973388	-0.038914	1
CG10254	118.36	113.632	117.144	86.3912	115.996	101.768	1.13981	0.188794	0.241471
CG10257	11.1424	10.767	13.106	11.7132	10.9547	12.4096	0.882763	-0.179902	0.777281
CG10262	4.89742	4.9386	4.4828	5.27339	4.91801	4.87809	1.00818	0.011756	1
CG10264	0.197211	0.311443	0.031131	0.024301	0.254327	0.027716	9.1762	3.1979	0.498019
CG10265	4.20718	4.76063	4.66958	7.99514	4.4839	6.33236	0.708093	-0.497989	0.393524
CG10268	3.91136	3.78181	2.30366	2.72175	3.84658	2.5127	1.53085	0.614336	0.395809
CG10274	21.4303	20.2883	20.266	16.5735	20.8593	18.4198	1.13244	0.179437	0.609632
CG10280	0.032869	0	0	0	0.016435	0	NA	NA	NA
CG10283	52.7212	53.8351	47.7854	43.9125	53.2782	45.849	1.16204	0.216655	0.318218
CG10286	13.4104	13.1696	10.6155	8.89429	13.29	9.7549	1.36239	0.44614	0.188581
CG10289	207.631	205.641	197.928	196.136	206.636	197.032	1.04874	0.068662	0.729597
CG10298	0.986057	1.20128	0.186783	0.121507	1.09367	0.154145	7.09506	2.82682	0.035133
CG10300	0.098606	0.133476	0.062261	0.145808	0.116041	0.104035	1.1154	0.157567	1
CG10301	0.131474	0.133476	0.031131	0.194411	0.132475	0.112771	1.17473	0.232328	1
CG10306	35.5309	31.7227	35.8935	36.5492	33.6268	36.2214	0.928369	-0.107229	0.836062
CG10307	6.9024	7.83057	9.30804	7.2904	7.36648	8.29922	0.887612	-0.171999	0.824654
CG10311	34.0847	31.7227	35.5511	37.6671	32.9037	36.6091	0.898785	-0.153952	0.647765
CG10317	3.08964	1.95764	0.902786	0.486027	2.52364	0.694407	3.63425	1.86166	0.01061
CG10321	75.0389	77.9052	79.5074	75.0668	76.4721	77.2871	0.989454	-0.015295	0.994216
CG10324	8.71017	8.7204	6.22611	6.43985	8.71529	6.33298	1.37617	0.460663	0.31382
CG10326	30.6664	30.032	32.5626	40.0972	30.3492	36.3299	0.835378	-0.259499	0.277933
CG10332	2.59662	2.1801	1.18296	3.11057	2.38836	2.14676	1.11254	0.153855	0.994592
CG10333	32.5727	34.3477	38.9755	33.7545	33.4602	36.365	0.920122	-0.120103	0.728289
CG10336	0.723108	0.756362	1.49427	1.04496	0.739735	1.26961	0.582647	-0.779307	0.631534
CG10337	6.01495	5.73945	2.42818	1.21507	5.8772	1.82163	3.22635	1.6899	0.010339
CG10338	19.7211	18.5976	18.6161	16.0875	19.1594	17.3518	1.10417	0.142967	0.735499
CG10339	4.0757	4.13774	3.61114	3.76671	4.10672	3.68892	1.11326	0.154787	0.932907
CG10340	14.0349	15.2162	15.9388	17.6914	14.6255	16.8151	0.869786	-0.201267	0.590649
CG10341	10.3207	9.52126	9.6816	11.13	9.92099	10.4058	0.953409	-0.068832	0.972194
CG10343	5.45618	5.65047	4.10923	4.88457	5.55332	4.4969	1.23492	0.304421	0.721373
CG10344	2.59662	2.26909	1.46314	2.21142	2.43285	1.83728	1.32416	0.405077	0.76044
CG10345	59.5907	58.4178	104.194	91.7375	59.0043	97.9657	0.602295	-0.731458	0
CG10347	16.1056	16.9959	16.0011	12.661	16.5507	14.331	1.15489	0.207752	0.637958
CG10348	15.5468	12.0573	15.0361	16.7436	13.8021	15.8898	0.868609	-0.203221	0.777999
CG10352	7.78985	9.43227	10.1486	7.55771	8.61106	8.85314	0.972656	-0.039998	0.992759
CG10353	120.825	118.526	113.782	104.642	119.676	109.212	1.09581	0.131999	0.439217
CG10357	7.92132	6.18437	0.062261	0.121507	7.05285	0.091884	76.7582	6.26225	0
CG10359	12.753	11.1675	1.77444	1.7254	11.9602	1.74992	6.83474	2.77289	0
CG10361	7.85559	6.76276	13.0126	11.6403	7.30917	12.3265	0.592966	-0.753978	0.022632
CG10362	56.6983	58.8182	66.7128	55.9903	57.7583	61.3515	0.941431	-0.087072	0.783122
CG10365	45.2271	40.9325	29.0137	24.3499	43.0798	26.6818	1.61458	0.691156	8.1e-05
CG10366	25.8347	23.5362	22.663	19.5626	24.6854	21.1128	1.16922	0.225542	0.427185
CG10375	13.0488	13.1251	12.5456	16.6464	13.087	14.596	0.896612	-0.157444	0.766492
CG10376	42.0718	40.7545	32.7805	33.3171	41.4132	33.0488	1.25309	0.325491	0.118986
CG10383	53.773	49.0745	31.2239	26.6829	51.4237	28.9534	1.77609	0.828702	0
CG10384	54.3317	59.3521	78.0754	75.6743	56.8419	76.8749	0.739408	-0.435557	0.00135
CG10395	9.33467	9.2988	7.62699	9.57473	9.31674	8.60086	1.08323	0.115344	0.93368
CG10399	3.31973	2.31358	2.36592	2.08991	2.81665	2.22792	1.26425	0.338284	0.726175
CG10405	0.525897	0.355935	0	0.024301	0.440916	0.01215	36.2874	5.1814	0.093
CG10407	14.8895	13.57	6.07046	4.78736	14.2297	5.42891	2.6211	1.39017	1e-06
CG10413	76.2222	79.24	68.7985	57.424	77.7311	63.1113	1.23165	0.300594	0.072692
CG10417	94.3657	88.5388	85.6713	71.9562	91.4522	78.8138	1.16036	0.214571	0.159506
CG10418	3.05678	2.35807	2.73949	4.44714	2.70742	3.59332	0.753461	-0.408396	0.690553
CG10420	11.9642	11.7014	11.0202	8.04374	11.8328	9.53198	1.24137	0.311939	0.504652
CG10424	11.7998	10.1886	14.1333	10.5954	10.9942	12.3643	0.889189	-0.169438	0.859747
CG10425	9.8277	8.49794	9.33917	6.68287	9.16282	8.01102	1.14378	0.193807	0.74764
CG10426	27.4453	26.6061	31.6286	30.1823	27.0257	30.9054	0.874464	-0.19353	0.5373
CG10428	21.6604	18.4641	20.0481	16.5978	20.0623	18.3229	1.09492	0.130832	0.713436
CG10431	9.07172	10.0552	5.91481	4.78736	9.56344	5.35108	1.7872	0.837699	0.02336
CG10433	203.029	190.425	212.591	323.524	196.727	268.057	0.7339	-0.446344	1.5e-05
CG10435	24.52	23.3582	22.7253	23.2564	23.9391	22.9908	1.04124	0.058309	0.943448
CG10444	38.4891	47.6953	47.1005	39.3682	43.0922	43.2343	0.996712	-0.004752	1
CG10445	5.68626	6.89624	2.11688	1.26367	6.29125	1.69027	3.72203	1.89609	0.000691
CG10459	1.01893	0.578394	0.965047	0.801944	0.79866	0.883495	0.903977	-0.145642	1
CG10462	28.2341	29.7651	20.7952	22.4058	28.9996	21.6005	1.34254	0.424966	0.083736
CG10463	5.62052	7.51912	4.01584	3.15917	6.56982	3.58751	1.83131	0.872873	0.064315
CG10465	25.4074	25.4493	19.3632	23.2078	25.4284	21.2855	1.19463	0.256569	0.425248
CG10466	1.44622	1.82417	1.99236	2.01701	1.63519	2.00468	0.815686	-0.293915	0.84963
CG10467	12.8845	14.2819	12.5456	13.8275	13.5832	13.1865	1.03008	0.042756	1
CG10469	4.70021	5.87293	5.01202	5.05468	5.28657	5.03335	1.05031	0.070812	1
CG10470	7.65838	7.02971	6.69307	7.84933	7.34404	7.2712	1.01002	0.014381	1
CG10472	2.99104	13.926	5.79028	2.94046	8.45849	4.36537	1.93763	0.954296	0.468524
CG10474	0.032869	0	0.124522	0.072904	0.016435	0.098713	0.166485	-2.58653	0.919414
CG10476	0	0	0	0	0	0	NA	NA	NA
CG10477	0.427291	5.73945	1.46314	0.558931	3.08337	1.01103	3.04972	1.60868	0.31382
CG10479	30.8965	32.6125	19.4255	22.3329	31.7545	20.8792	1.52087	0.604895	0.005731
CG10481	0.821714	1.02331	0.653742	0.291616	0.922513	0.472679	1.95167	0.96471	0.577333
CG10483	14.6265	14.0594	19.3321	19.2224	14.343	19.2772	0.744037	-0.426553	0.135653
CG10486	0.197211	0.266951	0.093392	0.145808	0.232081	0.1196	1.94048	0.956415	0.922701
CG10492	91.9662	81.0197	88.2863	100.437	86.493	94.3618	0.91661	-0.125621	0.749201
CG10494	10.9452	12.1463	10.3042	7.89793	11.5458	9.10107	1.26862	0.343254	0.434872
CG10495	5.39044	5.29453	5.72802	3.91251	5.34249	4.82027	1.10834	0.148398	0.896596
CG10505	3.12251	3.55935	0.965047	0.826245	3.34093	0.895646	3.73019	1.89925	0.003354
CG10508	87.9891	82.7549	99.9602	103.961	85.372	101.961	0.837303	-0.256178	0.086443
CG10510	2.43227	0.845345	0.529219	0.315917	1.63881	0.422568	3.87821	1.95539	0.053365
CG10512	50.1903	49.297	40.532	31.5188	49.7436	36.0254	1.38079	0.465497	0.017194
CG10513	5.42331	7.6526	9.3703	8.11665	6.53796	8.74347	0.747753	-0.419366	0.441606
CG10514	5.58766	5.25004	5.94594	4.90887	5.41885	5.4274	0.998424	-0.002276	1
CG10516	12.3914	13.1696	29.6674	33.1713	12.7805	31.4194	0.406772	-1.29771	0
CG10527	141.598	139.393	101.237	84.034	140.495	92.6353	1.51665	0.600889	1e-06
CG10543	279.021	276.339	214.209	239.295	277.68	226.752	1.2246	0.292307	0.003719
CG10550	104.982	105.268	77.4217	76.8165	105.125	77.1191	1.36315	0.446945	0.000765
CG10553	13.6405	12.9026	14.7248	14.8967	13.2715	14.8107	0.896076	-0.158307	0.784688
CG10555	67.1505	65.2696	75.9586	78.4933	66.21	77.2259	0.857355	-0.222036	0.199658
CG10559	0.887451	0.311443	0.933917	1.16646	0.599447	1.05019	0.570799	-0.808946	0.771054
CG10560	40.6913	40.0872	52.7974	55.1397	40.3892	53.9686	0.748384	-0.418149	0.012233
CG10561	33.8218	35.2375	36.0181	31.8104	34.5297	33.9142	1.01815	0.025944	1
CG10562	9.23607	9.07634	8.87221	7.19319	9.1562	8.0327	1.13987	0.188864	0.762056
CG10565	69.4184	70.0747	55.3813	46.051	69.7465	50.7161	1.37523	0.459677	0.003657
CG10570	159.215	133.253	195.095	265.808	146.234	230.452	0.634555	-0.656183	0.021993
CG10576	71.9164	73.6785	66.3392	51.9805	72.7975	59.1599	1.23052	0.299269	0.104968
CG10581	2.3008	1.55722	1.68105	2.26002	1.92901	1.97054	0.978925	-0.03073	1
CG10584	5.68626	4.58266	6.03933	4.88457	5.13446	5.46195	0.940042	-0.089203	1
CG10585	20.0827	18.1972	19.4255	13.8518	19.1399	16.6386	1.15033	0.20205	0.631292
CG10587	0.427291	0.266951	0	0.145808	0.347121	0.072904	4.76135	2.25137	0.689429
CG10588	4.53586	3.95978	0.622611	0.72904	4.24782	0.675825	6.28538	2.652	5e-06
CG10589	5.02889	4.49368	1.21409	0.194411	4.76128	0.704252	6.76077	2.75719	0.014126
CG10591	0.164343	0.222459	0	0.048603	0.193401	0.024302	7.95845	2.99249	0.665802
CG10592	2.59662	4.09325	0.840525	0.218712	3.34493	0.529618	6.31574	2.65895	0.039096
CG10597	0.065737	0.044492	0.249044	0.097205	0.055115	0.173125	0.318351	-1.65131	0.880727
CG10598	0.065737	0	0.093392	0.024301	0.032869	0.058847	0.558548	-0.840248	1
CG10600	128.878	125.467	112.319	134.605	127.172	123.462	1.03005	0.042717	0.912221
CG10602	46.6734	44.6253	47.0071	46.61	45.6493	46.8085	0.975235	-0.036178	0.985035
CG10616	33.0329	28.4748	25.1846	21.5067	30.7538	23.3456	1.31733	0.397613	0.074461
CG10621	18.9652	20.1993	22.6942	19.8785	19.5822	21.2863	0.919944	-0.120382	0.80565
CG10623	13.6076	13.837	13.9154	12.8311	13.7223	13.3732	1.0261	0.037172	0.99892
CG10625	14.3636	19.1315	3.58001	3.01336	16.7475	3.29669	5.0801	2.34486	0
CG10628	4.83168	4.3602	4.63845	4.15553	4.59594	4.39699	1.04525	0.063844	0.983881
CG10631	322.046	327.327	348.787	314.581	324.686	331.684	0.978904	-0.030761	0.909716
CG10635	10.255	10.1441	8.49864	8.11665	10.1996	8.30764	1.22773	0.295997	0.545528
CG10638	35.9253	35.6825	27.7685	26.051	35.8039	26.9097	1.33052	0.411988	0.051522
CG10639	26.7879	27.0955	28.858	17.74	26.9417	23.299	1.15635	0.209573	0.628853
CG10646	6.67232	6.40683	6.0082	4.90887	6.53957	5.45853	1.19805	0.260683	0.697222
CG10650	3.48407	4.53817	2.92627	1.8469	4.01112	2.38659	1.68069	0.749056	0.294835
CG10651	1.70917	2.26909	0.435828	0.170109	1.98913	0.302968	6.56545	2.71489	0.013696
CG10654	14.5608	13.3476	18.3048	18.1774	13.9542	18.2411	0.764986	-0.386495	0.216405
CG10657	24.1913	25.4938	20.2037	22.503	24.8425	21.3534	1.1634	0.218349	0.55488
CG10659	0.262949	0.71187	0.498089	0.170109	0.487409	0.334099	1.45888	0.544857	0.930931
CG10660	18.8337	18.5086	12.8569	11.4945	18.6712	12.1757	1.53347	0.616803	0.020757
CG10663	34.4791	29.8985	3.7668	3.30498	32.1888	3.53589	9.10346	3.18642	0
CG10669	16.6644	16.1061	19.8302	19.8542	16.3852	19.8422	0.825777	-0.276176	0.409052
CG10671	25.0458	20.2438	20.5462	19.5869	22.6448	20.0665	1.12849	0.174391	0.66956
CG10672	21.2002	20.1548	25.8695	26.5371	20.6775	26.2033	0.78912	-0.341684	0.18943
CG10674	6.50798	4.49368	6.25724	7.3147	5.50083	6.78597	0.810617	-0.302907	0.753259
CG10680	137.029	127.024	143.107	150.158	132.027	146.633	0.900391	-0.151376	0.405424
CG10681	5.81774	6.0064	4.42054	3.13487	5.91207	3.77771	1.56499	0.646153	0.193806
CG10688	7.85559	8.7204	8.00055	6.95018	8.288	7.47537	1.10871	0.148879	0.883852
CG10694	0.558766	0.667378	0.280175	0.194411	0.613072	0.237293	2.58361	1.36939	0.548491
CG10700	0.788846	0.311443	0.435828	0.388821	0.550145	0.412324	1.33425	0.41603	0.897874
CG10702	83.5519	95.5685	37.6368	32.4909	89.5602	35.0639	2.5542	1.35287	0
CG10710	4.6016	4.13774	4.14036	4.42284	4.36967	4.2816	1.02057	0.029374	1
CG10713	19.8855	18.7756	26.5232	31.0085	19.3305	28.7659	0.671995	-0.573477	0.006941
CG10721	11.3397	10.0107	10.5221	8.79708	10.6752	9.65961	1.10513	0.144222	0.796905
CG10725	0.065737	0.177967	0.031131	0.072904	0.121852	0.052017	2.34253	1.22807	0.970633
CG10730	2.00498	2.84748	0.684872	0.413123	2.42623	0.548998	4.41938	2.14384	0.006701
CG10731	5.45618	3.73732	3.67341	4.22843	4.59675	3.95092	1.16346	0.218426	0.814047
CG10734	11.7669	6.94073	2.2414	0.972053	9.35384	1.60673	5.82167	2.54143	0.004532
CG10737	253.285	267.619	263.427	243.281	260.452	253.354	1.02802	0.039864	0.935303
CG10738	8.71017	8.36447	7.34681	6.19684	8.53732	6.77182	1.26071	0.334238	0.498554
CG1074	12.6215	11.2119	9.05899	8.04374	11.9167	8.55137	1.39355	0.478763	0.163401
CG10747	19.0309	20.1993	21.449	17.983	19.6151	19.716	0.994884	-0.0074	1
CG10748	0.755977	0.533902	0.466958	0.048603	0.644939	0.25778	2.5019	1.32302	0.72003
CG10749	2.33367	1.37925	0.529219	0.340219	1.85646	0.434719	4.27048	2.0944	0.016761
CG10750	0.92032	0.978821	0.217914	0.145808	0.94957	0.181861	5.22141	2.38444	0.101769
CG10752	3.71415	2.62502	0.996178	0.583232	3.16958	0.789705	4.01363	2.00491	0.001553
CG10754	11.7341	9.78821	11.456	8.43256	10.7611	9.9443	1.08214	0.113889	0.848635
CG10761	1.21614	0.355935	0.217914	0.121507	0.786036	0.16971	4.63163	2.21152	0.158571
CG10764	0.525897	0.533902	0.280175	0.510328	0.5299	0.395251	1.34066	0.422948	0.961574
CG1077	0.394423	0.222459	0.498089	0.243013	0.308441	0.370551	0.832385	-0.264678	1
CG10777	330.099	332.443	359.838	375.431	331.271	367.635	0.901088	-0.150261	0.146264
CG10778	6.01495	6.09538	7.59586	4.44714	6.05516	6.0215	1.00559	0.008044	1
CG10793	0.854583	0.667378	0.466958	0.121507	0.760981	0.294233	2.58632	1.3709	0.524952
CG10795	9.72909	8.85388	8.03168	8.52977	9.29149	8.28073	1.12206	0.166152	0.81408
CG10799	45.4572	39.1528	39.349	39.4411	42.305	39.395	1.07387	0.102815	0.778198
CG10801	3.4512	4.31571	1.71218	0.996355	3.88346	1.35427	2.86757	1.51983	0.022307
CG10802	13.3775	14.5488	12.888	10.7169	13.9632	11.8025	1.18307	0.242538	0.594988
CG10803	58.3746	56.9941	53.5446	54.1677	57.6843	53.8561	1.07108	0.099069	0.746077
CG10804	77.767	76.704	109.548	95.3827	77.2355	102.466	0.75377	-0.407803	0.001542
CG10809	14.8566	15.3942	14.3823	20.0486	15.1254	17.2155	0.878593	-0.186733	0.682038
CG10814	0.262949	0.088984	0.124522	0.072904	0.175966	0.098713	1.7826	0.833984	0.928414
CG10822	0.558766	0.133476	0.124522	0.048603	0.346121	0.086563	3.99851	1.99946	0.499973
CG10827	0.295817	0.533902	0.498089	0.461725	0.41486	0.479907	0.864458	-0.210132	0.99001
CG10834	0.131474	0.088984	0	0.072904	0.110229	0.036452	3.02395	1.59643	0.933663
CG10839	0.788846	0.667378	0.249044	0.486027	0.728112	0.367536	1.98107	0.986276	0.676647
CG10841	8.97312	6.27335	1.86783	1.11786	7.62324	1.49285	5.10651	2.35234	1.1e-05
CG10845	3.71415	2.31358	0.716003	0.291616	3.01386	0.50381	5.98215	2.58066	0.005347
CG10853	0	0.044492	0	0	0.022246	0	NA	NA	NA
CG10859	11.6355	6.58479	2.11688	1.09356	9.11013	1.60522	5.67532	2.5047	0.001127
CG10862	3.02391	1.82417	1.40088	0.680437	2.42404	1.04066	2.32933	1.21992	0.164233
CG10863	75.0389	66.0259	122.717	143.694	70.5324	133.205	0.529502	-0.917292	0
CG10864	7.95419	11.2119	11.1136	6.90158	9.58307	9.00759	1.06389	0.089346	1
CG10866	10.4851	10.9895	11.8919	12.5638	10.7373	12.2278	0.878102	-0.18754	0.717
CG10869	18.998	12.6802	5.10541	2.45443	15.8391	3.77992	4.19032	2.06706	0.003681
CG10874	25.769	28.2523	23.4724	25.1276	27.0106	24.3	1.11155	0.152571	0.753929
CG10877	2.3994	2.26909	1.5254	0.850547	2.33425	1.18797	1.9649	0.974455	0.253814
CG10880	4.30578	3.69282	3.98471	3.86391	3.9993	3.92431	1.01911	0.027309	1
CG10887	0.295817	0.756362	0.186783	0.170109	0.526089	0.178446	2.94817	1.55982	0.586247
CG10889	8.1514	7.38565	6.59968	6.07533	7.76853	6.33751	1.2258	0.293726	0.59324
CG10898	11.2739	11.3454	12.639	9.93924	11.3097	11.2891	1.00182	0.002623	1
CG10899	1.70917	1.42374	0.342436	0.218712	1.56645	0.280574	5.58303	2.48105	0.014562
CG1090	213.186	219.167	273.202	270.668	216.176	271.935	0.794955	-0.331054	0.000279
CG10903	6.01495	5.07207	5.47898	4.32564	5.54351	4.90231	1.1308	0.177339	0.818292
CG10904	6.2779	7.34116	6.0082	5.07898	6.80953	5.54359	1.22836	0.296734	0.677577
CG10907	7.16535	7.91955	5.44785	5.3949	7.54245	5.42137	1.39124	0.476375	0.353949
CG10909	0.262949	0.133476	0.124522	0.145808	0.198213	0.135165	1.46644	0.552322	0.973679
CG10910	0.295817	0.177967	0.249044	0.170109	0.236892	0.209576	1.13034	0.176751	1
CG10911	6.44224	11.0785	3.48662	1.19077	8.76036	2.33869	3.74583	1.90529	0.130989
CG10912	0.328686	1.29026	0.155653	0.291616	0.809475	0.223634	3.61964	1.85584	0.360737
CG10914	5.1275	5.73945	4.82524	3.28068	5.43347	4.05296	1.34062	0.422899	0.542922
CG10915	89.2053	84.401	89.0023	92.3937	86.8032	90.698	0.957058	-0.063322	0.881109
CG10916	18.8994	20.3328	11.8607	11.2029	19.6161	11.5318	1.70104	0.766417	0.003379
CG10918	0.788846	0.667378	1.02731	0.972053	0.728112	0.99968	0.728344	-0.457308	0.879488
CG10919	1.84064	1.73518	0.840525	0.680437	1.78791	0.760481	2.35103	1.23329	0.203256
CG1092	14.002	15.5721	12.4834	11.1543	14.7871	11.8188	1.25115	0.32325	0.412673
CG10920	2.23506	1.77967	0.716003	0.267315	2.00737	0.491659	4.08285	2.02958	0.075208
CG10924	24.2899	26.9621	21.6669	18.7606	25.626	20.2137	1.26775	0.34227	0.218874
CG10927	2.56375	2.44705	1.64992	1.28797	2.5054	1.46894	1.70558	0.770261	0.363573
CG10931	0.262949	0.756362	0.062261	0.145808	0.509656	0.104035	4.8989	2.29246	0.406315
CG10932	19.0638	18.3306	22.3517	16.4034	18.6972	19.3776	0.964889	-0.051565	0.994606
CG10933	1.93925	2.35807	1.93009	1.62819	2.14866	1.77914	1.20769	0.272254	0.892915
CG10934	2.95817	2.13561	0.965047	0.680437	2.54689	0.822742	3.09561	1.63022	0.023886
CG10936	12.6873	11.4344	15.0983	18.9307	12.0608	17.0145	0.708855	-0.496437	0.087198
CG10939	33.8218	31.8117	29.5118	34.7023	32.8167	32.107	1.0221	0.031541	0.988406
CG10943	0.328686	0.845345	0.529219	0.680437	0.587016	0.604828	0.970549	-0.043127	1
CG10947	47.6266	49.5194	48.0656	46.853	48.573	47.4593	1.02347	0.033464	0.991939
CG10948	67.1505	69.4963	62.7281	69.2831	68.3234	66.0056	1.03512	0.049791	0.955965
CG10949	10.6823	8.98736	9.24578	8.79708	9.83482	9.02143	1.09016	0.124543	0.847329
CG10950	1.90638	0.578394	0.653742	0.121507	1.24239	0.387625	3.20513	1.68038	0.461408
CG10953	0.657371	0.266951	1.24522	0.510328	0.462161	0.877775	0.526514	-0.925455	0.738293
CG10958	10.4193	9.25431	8.59203	8.28675	9.83682	8.43939	1.16558	0.221053	0.680351
CG10959	4.73307	3.33689	4.82524	4.00972	4.03498	4.41748	0.913413	-0.130661	0.992759
CG10960	121.219	123.732	200.574	166.999	122.476	183.786	0.666401	-0.585537	0
CG10962	4.83168	5.38351	4.51393	5.27339	5.1076	4.89366	1.04372	0.061731	1
CG10969	2.72809	1.51272	0.435828	0.558931	2.12041	0.49738	4.26316	2.09192	0.011193
CG10970	13.3118	13.0806	6.41289	4.61725	13.1962	5.51507	2.39275	1.25867	0.000196
CG10973	7.85559	6.98522	6.87985	6.43985	7.4204	6.65985	1.1142	0.156007	0.842176
CG10979	63.5349	62.6	57	51.6646	63.0675	54.3323	1.16077	0.215085	0.260395
CG10984	43.4851	43.0236	42.6177	46.7315	43.2544	44.6746	0.968209	-0.046609	0.941806
CG10993	0.065737	0.400427	0.124522	0.072904	0.233082	0.098713	2.3612	1.23952	0.888622
CG10996	1.61056	1.02331	0.435828	0.097205	1.31694	0.266516	4.94129	2.30489	0.174774
CG11000	266.827	272.379	331.447	362.041	269.603	346.744	0.777527	-0.363035	1.5e-05
CG11007	15.1853	14.9938	14.2267	12.5881	15.0895	13.4074	1.12546	0.17052	0.728357
CG11018	2.76096	1.73518	0.591481	0.36452	2.24807	0.478	4.70308	2.2336	0.004345
CG11023	1.74203	1.02331	0.809394	0.656136	1.38267	0.732765	1.88692	0.916037	0.429458
CG11029	11.011	12.7692	10.5533	9.72053	11.8901	10.1369	1.17295	0.230141	0.700075
CG1103	9.66336	8.58693	7.47133	7.99514	9.12514	7.73324	1.17999	0.238775	0.676646
CG11030	62.2859	58.4623	61.5762	68.5055	60.3741	65.0408	0.928249	-0.107416	0.725041
CG11034	11.4054	10.9005	17.1841	12.7096	11.1529	14.9468	0.746175	-0.422415	0.270851
CG11035	6.73806	7.87506	6.69307	6.31835	7.30656	6.50571	1.1231	0.167486	0.886507
CG11037	3.12251	2.84748	0.871656	0.315917	2.985	0.593786	5.02705	2.32971	0.026207
CG1104	44.5698	44.4919	39.0066	33.3414	44.5308	36.174	1.23102	0.299851	0.140663
CG11041	0.558766	0.800853	0.062261	0.243013	0.679809	0.152637	4.45376	2.15502	0.323604
CG11044	12.3586	11.9238	11.7985	10.2309	12.1412	11.0147	1.10227	0.140485	0.816428
CG1105	30.1076	31.3223	29.9476	25.565	30.7149	27.7563	1.10659	0.146125	0.692133
CG11050	145.641	152.607	162.751	160.559	149.124	161.655	0.922484	-0.116405	0.420215
CG11052	9.66336	10.8115	8.37412	9.21021	10.2374	8.79216	1.16438	0.219565	0.759541
CG11060	5.8506	5.11656	2.21027	1.8226	5.48358	2.01643	2.71944	1.44331	0.002124
CG11068	3.12251	2.04663	0.466958	0.340219	2.58457	0.403589	6.40397	2.67897	0.000333
CG11069	4.83168	6.18437	6.13272	4.13123	5.50802	5.13197	1.07328	0.102021	0.985947
CG11070	49.8287	47.7843	53.9493	44.9575	48.8065	49.4534	0.98692	-0.018995	1
CG11073	120.529	115.323	136.103	183.183	117.926	159.643	0.738685	-0.436969	0.000128
CG11076	41.8417	38.352	37.3878	42.3329	40.0968	39.8604	1.00593	0.008534	1
CG11077	12.0299	12.1463	14.0087	14.3621	12.0881	14.1854	0.852149	-0.230823	0.594988
CG11085	1.80777	1.51272	2.77062	2.72175	1.66025	2.74618	0.604565	-0.72603	0.414794
CG11089	113.364	112.965	135.885	98.7363	113.164	117.311	0.964655	-0.051915	0.893613
CG1109	31.1594	32.1676	23.6592	21.8955	31.6635	22.7774	1.39013	0.47522	0.031754
CG11095	6.40937	6.27335	6.91098	8.84568	6.34136	7.87833	0.804911	-0.313098	0.555985
CG11099	63.6335	64.1128	77.2038	70.1093	63.8732	73.6566	0.867175	-0.205604	0.254829
CG11103	3.91136	5.96191	4.79411	3.7181	4.93663	4.2561	1.15989	0.213994	0.886295
CG11106	1.54482	1.0678	0.186783	0.194411	1.30631	0.190597	6.8538	2.7769	0.017078
CG11109	10.3865	9.74372	8.00055	6.12394	10.0651	7.06224	1.4252	0.511162	0.169259
CG11110	5.68626	5.42801	4.51393	3.76671	5.55713	4.14032	1.3422	0.424599	0.477573
CG11112	0.723108	0.533902	0.280175	0.097205	0.628505	0.18869	3.33089	1.73591	0.36178
CG11113	0.525897	0.133476	0.093392	0	0.329687	0.046696	7.06029	2.81973	0.445759
CG11122	336.443	336.625	302.807	287.072	336.534	294.939	1.14103	0.190334	0.068876
CG11123	12.4901	11.7014	10.958	8.60267	12.0957	9.78031	1.23674	0.306542	0.431942
CG11125	13.7719	13.0361	5.66576	4.17983	13.404	4.92279	2.72285	1.44512	6e-06
CG11127	13.4432	12.5912	11.8607	11.7375	13.0172	11.7991	1.10323	0.141739	0.814047
CG1113	13.246	13.7035	4.63845	5.03038	13.4748	4.83441	2.78726	1.47885	1e-06
CG11131	0.92032	0.800853	0.373567	0.072904	0.860586	0.223235	3.85507	1.94676	0.381338
CG11134	5.45618	3.64833	5.41672	5.61361	4.55226	5.51516	0.825408	-0.276821	0.835594
CG11137	20.0498	19.6209	22.5385	16.938	19.8354	19.7383	1.00492	0.007079	1
CG11138	184.919	195.408	199.298	188.408	190.163	193.853	0.980967	-0.027724	0.908678
CG11141	37.6345	36.5723	27.3949	21.8226	37.1034	24.6087	1.50773	0.592381	0.004158
CG11145	1.249	0.622886	0.186783	0.097205	0.935945	0.141994	6.59143	2.72059	0.052614
CG11147	156.389	147.49	176.479	194.168	151.94	185.323	0.819862	-0.286547	0.011001
CG11148	345.613	351.53	337.953	313.074	348.572	325.514	1.07083	0.098737	0.48453
CG11149	0.164343	0.311443	0.155653	0.048603	0.237893	0.102128	2.32937	1.21994	0.850296
CG11151	45.1614	37.0172	42.8356	55.3827	41.0893	49.1092	0.836693	-0.25723	0.594544
CG11155	353.238	375.467	424.403	339.149	364.353	381.776	0.954362	-0.067392	0.67606
CG11158	8.0528	6.0064	10.1797	8.91859	7.0296	9.54914	0.73615	-0.441928	0.445062
CG11159	0.197211	0.222459	0.093392	0	0.209835	0.046696	4.49366	2.16789	0.688629
CG1116	23.2709	21.0002	23.1611	23.4265	22.1355	23.2938	0.950276	-0.073581	0.951984
CG11160	3.64841	3.02545	2.55271	2.94046	3.33693	2.74658	1.21494	0.280883	0.802615
CG11162	0	0.266951	0.062261	0.072904	0.133476	0.067583	1.975	0.981853	0.996057
CG11164	1.28187	0.845345	1.58766	1.06926	1.06361	1.32846	0.800634	-0.320784	0.952115
CG11168	30.6335	28.2523	23.13	21.8955	29.4429	22.5128	1.30783	0.387178	0.08846
CG11170	6.2779	5.69496	5.44785	5.07898	5.98643	5.26341	1.13737	0.185697	0.828195
CG11178	26.6893	24.9154	26.1185	23.2564	25.8024	24.6875	1.04516	0.063725	0.901181
CG11180	14.1006	14.0594	8.87221	8.69988	14.08	8.78604	1.60254	0.680364	0.027516
CG11190	39.3108	39.7312	40.7499	38.2989	39.521	39.5244	0.999914	-0.000123	1
CG11191	27.018	23.3582	26.3987	25.6865	25.1881	26.0426	0.967188	-0.048132	1
CG11192	0.065737	0.222459	0.031131	0.097205	0.144098	0.064168	2.24564	1.16713	0.967373
CG11200	13.9034	12.5912	18.8029	20.2187	13.2473	19.5108	0.678973	-0.558573	0.03589
CG11208	25.2759	26.3837	25.994	18.469	25.8298	22.2315	1.16186	0.21643	0.602089
CG11210	94.8587	104.778	72.7521	57.9344	99.8185	65.3432	1.5276	0.611269	0.000358
CG11211	45.6216	43.513	135.075	169.745	44.5673	152.41	0.292417	-1.7739	0
CG11221	21.7919	18.909	36.7652	35.6258	20.3504	36.1955	0.562237	-0.830749	1.2e-05
CG11226	1.64343	0.845345	0.56035	0.72904	1.24439	0.644695	1.9302	0.948746	0.461878
CG11227	1.84064	1.24577	0.342436	0.340219	1.54321	0.341328	4.52119	2.1767	0.032583
CG11231	0.23008	0.311443	0.311306	0.486027	0.270761	0.398667	0.679169	-0.558158	0.915548
CG11236	11.4054	12.4132	19.3321	15.2126	11.9093	17.2724	0.689501	-0.536375	0.061538
CG1124	26.0976	21.7565	30.29	31.6646	23.9271	30.9773	0.772406	-0.372569	0.230684
CG11241	21.6275	22.2459	23.0055	24.2284	21.9367	23.617	0.928855	-0.106475	0.816428
CG11247	63.1405	65.67	63.8488	63.2078	64.4052	63.5283	1.01381	0.01978	1
CG11248	44.7999	44.9813	46.5402	40.8505	44.8906	43.6954	1.02735	0.038932	0.963391
CG11249	3.18825	2.35807	0.591481	0.437424	2.77316	0.514452	5.39051	2.43042	0.000623
CG11251	2.07072	2.1801	0.498089	0.291616	2.12541	0.394853	5.3828	2.42836	0.004101
CG11257	5.88347	7.1187	5.6035	5.17618	6.50108	5.38984	1.20617	0.270438	0.749335
CG1126	1.34761	1.0678	0.716003	0.558931	1.20771	0.637467	1.89454	0.92185	0.499684
CG11261	5.94921	6.13988	4.14036	3.40219	6.04454	3.77128	1.60278	0.680581	0.168552
CG11262	4.63447	1.86866	0.622611	0.461725	3.25156	0.542168	5.99733	2.58432	0.000297
CG11263	1.18327	0.756362	0.342436	0.583232	0.969815	0.462834	2.09538	1.06722	0.514911
CG11267	13.7062	15.7946	15.0672	24.1312	14.7504	19.5992	0.752602	-0.410041	0.182511
CG11269	3.25399	2.49154	1.96122	2.13852	2.87277	2.04987	1.40144	0.486907	0.587801
CG11275	29.7789	30.3434	26.8657	21.4095	30.0612	24.1376	1.24541	0.316621	0.231522
CG11279	8.11854	8.05303	7.06664	6.34265	8.08578	6.70464	1.206	0.270227	0.649535
CG11284	39.508	37.7736	37.0142	34.192	38.6408	35.6031	1.08532	0.118122	0.711792
CG11286	0.427291	0.533902	0.062261	0.170109	0.480597	0.116185	4.13647	2.0484	0.461257
CG11289	0.295817	0.400427	0.093392	0.121507	0.348122	0.10745	3.23988	1.69594	0.667413
CG1129	18.1434	18.4196	13.4173	13.3171	18.2815	13.3672	1.36764	0.45169	0.128071
CG11291	2.89243	1.33476	0.684872	0.388821	2.1136	0.536847	3.93705	1.97712	0.018853
CG11294	4.33865	3.06994	5.16767	6.26974	3.7043	5.71871	0.64775	-0.62649	0.284531
CG11298	1.21614	0.934329	0.155653	0.170109	1.07523	0.162881	6.60134	2.72276	0.041577
CG11300	0.032869	0.133476	0.031131	0.024301	0.083173	0.027716	3.00087	1.58538	0.974173
CG11306	45.4572	41.4664	51.4277	47.2661	43.4618	49.3469	0.880741	-0.18321	0.50321
CG11307	9.03885	6.94073	8.84108	9.47752	7.98979	9.1593	0.872315	-0.197079	0.837429
CG11309	45.3258	46.494	50.7117	40.1701	45.9099	45.4409	1.01032	0.014813	1
CG11313	0.131474	0.133476	0.311306	0.194411	0.132475	0.252858	0.52391	-0.932609	0.914649
CG11317	44.3726	46.0936	42.2442	50.3524	45.2331	46.2983	0.976993	-0.03358	0.944525
CG11318	11.8984	12.2798	3.58001	2.13852	12.0891	2.85927	4.22804	2.07999	5e-06
CG11319	417.431	415.465	421.508	409.769	416.448	415.638	1.00195	0.002807	1
CG11321	107.48	110.651	127.324	140.243	109.066	133.783	0.815241	-0.294702	0.012529
CG11322	1.44622	0.71187	0.684872	0.680437	1.07904	0.682654	1.58066	0.660525	0.673915
CG11327	9.03885	5.25004	1.99236	1.38518	7.14445	1.68877	4.23057	2.08085	7e-06
CG11333	0.328686	0.088984	0.031131	0.072904	0.208835	0.052017	4.01472	2.0053	0.721196
CG11334	18.998	18.0637	16.9662	15.6987	18.5309	16.3324	1.13461	0.182193	0.650687
CG11337	10.3207	10.856	8.93447	6.95018	10.5884	7.94233	1.33316	0.414847	0.304355
CG11340	0.657371	1.0678	0.342436	0.437424	0.862588	0.38993	2.21216	1.14546	0.574386
CG11342	2.49801	2.714	1.5254	1.7254	2.60601	1.6254	1.60331	0.68105	0.474423
CG11345	0.098606	0	0.062261	0	0.049303	0.031131	1.58374	0.66334	1
CG11349	0.065737	0	0.155653	0.218712	0.032869	0.187182	0.175596	-2.50966	0.759541
CG11350	0.065737	0	0	0.024301	0.032869	0.01215	2.70508	1.43567	1
CG11353	2.99104	2.49154	1.24522	0.874848	2.74129	1.06004	2.58604	1.37074	0.050577
CG11356	0.032869	0.400427	0	0.072904	0.216648	0.036452	5.94337	2.57128	0.728443
CG11357	53.3785	53.3902	61.7942	59.8299	53.3844	60.812	0.877859	-0.187939	0.362569
CG1136	13.1146	11.3454	13.355	13.9976	12.23	13.6763	0.894248	-0.161253	0.815689
CG11360	220.942	235.451	254.274	223.135	228.197	238.705	0.955979	-0.064948	0.698356
CG11362	1.31474	0.71187	0.435828	0.145808	1.01331	0.290818	3.48433	1.80088	0.208307
CG11367	11.9313	10.0107	10.024	9.52612	10.971	9.77508	1.12234	0.166512	0.751116
CG11368	63.1076	63.9793	45.4817	137.23	63.5435	91.3557	0.695561	-0.523751	0.000205
CG11369	2.79383	1.69069	0.778264	0.461725	2.24226	0.619995	3.61658	1.85463	0.015718
CG1137	13.5418	14.2819	11.2693	12.0778	13.9119	11.6735	1.19175	0.253077	0.597285
CG11370	0.164343	0.177967	0.124522	0.36452	0.171155	0.244521	0.699961	-0.514654	0.968891
CG11373	0.723108	0.622886	0.280175	0.243013	0.672997	0.261594	2.57268	1.36327	0.504637
CG11374	18.505	17.5298	16.0634	12.7582	18.0174	14.4108	1.25027	0.322242	0.299279
CG11377	15.3496	17.1294	16.4369	16.5735	16.2395	16.5052	0.9839	-0.023416	0.98995
CG11378	15.4482	14.5488	16.5926	17.2053	14.9985	16.899	0.887541	-0.172114	0.731682
CG11379	0.986057	0.533902	0.684872	0.097205	0.75998	0.391039	1.94349	0.958649	0.770872
CG1138	1.41335	0.845345	0.684872	0.267315	1.12935	0.476094	2.37211	1.24617	0.360147
CG11380	0.394423	0.444919	0.217914	0.291616	0.419671	0.254765	1.64729	0.720091	0.889536
CG11381	0.197211	0	0.186783	0.243013	0.098605	0.214898	0.458848	-1.12391	0.956047
CG11382	0.131474	0.48941	0.186783	0.121507	0.310442	0.154145	2.01396	1.01004	0.885779
CG11384	0.262949	0.133476	0.062261	0.024301	0.198213	0.043281	4.57963	2.19523	0.698366
CG11388	54.0688	48.3626	69.141	74.5808	51.2157	71.8609	0.712707	-0.48862	0.003428
CG1139	0.23008	0.266951	0.498089	0.340219	0.248516	0.419154	0.592898	-0.754144	0.881109
CG11391	16.6644	13.57	1.18296	0.72904	15.1172	0.956001	15.813	3.98304	0
CG11395	91.1774	82.6659	119.137	130.911	86.9216	125.024	0.69524	-0.524417	0.000239
CG11396	17.256	17.8857	18.3359	13.2685	17.5709	15.8022	1.11192	0.153058	0.807735
CG11398	10.4193	7.69709	6.7242	5.92952	9.05821	6.32686	1.43171	0.517736	0.217119
CG11399	109.419	106.425	111.105	103.864	107.922	107.484	1.00407	0.005861	1
CG11400	23.5339	16.7289	29.574	38.6148	20.1314	34.0944	0.590461	-0.760087	0.085038
CG11403	6.01495	6.40683	3.08193	2.06561	6.21089	2.57377	2.41315	1.27092	0.007431
CG11404	1.41335	0.845345	0.373567	0.121507	1.12935	0.247537	4.56234	2.18977	0.114435
CG11406	2.3994	2.714	2.49044	2.35723	2.5567	2.42384	1.05482	0.076993	1
CG11407	51.7351	48.2737	48.0344	61.8226	50.0044	54.9285	0.910354	-0.135501	0.671691
CG11409	5.19323	6.13988	3.64228	4.54435	5.66655	4.09331	1.38434	0.469203	0.497732
CG11412	53.9044	51.2991	41.7149	43.8639	52.6018	42.7894	1.22932	0.297857	0.114629
CG11413	1.08466	0.400427	0.965047	1.57959	0.742545	1.27232	0.583616	-0.776908	0.739522
CG11414	73.4284	71.7209	63.6931	61.7983	72.5746	62.7457	1.15665	0.209949	0.246373
CG11417	18.9652	20.0213	15.4719	14.3135	19.4932	14.8927	1.30891	0.388371	0.198846
CG11418	13.8705	11.3899	12.7947	9.25881	12.6302	11.0267	1.14542	0.195875	0.676647
CG1142	8.1514	7.16319	6.59968	7.92223	7.6573	7.26096	1.05459	0.076676	0.970633
CG11425	2.10359	1.1123	1.8367	1.04496	1.60794	1.44083	1.11598	0.158315	0.912208
CG11426	55.2849	53.7907	16.0322	15.2126	54.5378	15.6224	3.49099	1.80364	0
CG1143	11.241	9.65473	9.30804	9.67193	10.4479	9.48998	1.10094	0.138734	0.829322
CG11436	12.0956	10.0997	12.4522	10.2066	11.0976	11.3294	0.979544	-0.029817	1
CG11437	0.262949	0.48941	0.435828	0.437424	0.376179	0.436626	0.86156	-0.214977	0.990285
CG11438	5.52192	5.11656	3.29984	3.86391	5.31924	3.58188	1.48504	0.570505	0.326816
CG11444	29.253	29.7651	30.6325	25.8809	29.509	28.2567	1.04432	0.062564	0.926712
CG11447	6.21216	7.6526	6.59968	6.36695	6.93238	6.48331	1.06926	0.096619	0.983881
CG11448	179.167	181.527	187.157	205.492	180.347	196.324	0.918615	-0.122467	0.369544
CG11449	0.986057	1.24577	0.186783	0.170109	1.11591	0.178446	6.2535	2.64466	0.047617
CG11453	2.13646	2.22459	1.33861	1.11786	2.18052	1.22824	1.77533	0.828086	0.38331
CG11454	9.13746	9.8327	8.59203	8.72418	9.48508	8.65811	1.09552	0.131609	0.905811
CG11456	11.3397	14.3709	13.7286	11.5917	12.8553	12.6602	1.01541	0.022064	1
CG11458	0.821714	1.51272	1.15183	1.8469	1.16722	1.49937	0.778475	-0.361278	0.782248
CG11459	6.47511	6.49581	2.27253	2.50304	6.48546	2.38778	2.7161	1.44154	0.001133
CG1146	65.5399	66.2039	47.3496	48.384	65.8719	47.8668	1.37615	0.460639	0.004128
CG11470	0.197211	0.044492	0.093392	0.072904	0.120852	0.083148	1.45345	0.539486	0.989698
CG11474	23.9612	24.337	30.6325	26.5371	24.1491	28.5848	0.844825	-0.243276	0.393524
CG11475	4.6016	4.58266	3.58001	2.67315	4.59213	3.12658	1.46874	0.554578	0.365617
CG11486	266.926	269.042	263.551	298.056	267.984	280.804	0.954347	-0.067415	0.678032
CG11498	4.00997	3.2924	4.79411	4.59295	3.65118	4.69353	0.777918	-0.36231	0.684882
CG11504	22.9423	21.7565	20.266	24.3499	22.3494	22.308	1.00186	0.002677	1
CG11505	465.55	483.226	480.687	584.763	474.388	532.725	0.890494	-0.167323	0.058235
CG11523	8.84164	8.58693	8.09394	8.09234	8.71429	8.09314	1.07675	0.106682	0.928414
CG11529	3.84562	3.60384	6.63081	7.2904	3.72473	6.9606	0.535116	-0.902076	0.035997
CG11534	14.0349	13.2586	12.2343	8.82138	13.6467	10.5278	1.29625	0.374345	0.354677
CG11537	185.839	181.126	199.516	175.407	183.483	187.461	0.978776	-0.03095	0.969632
CG11539	2.76096	1.73518	1.93009	1.55529	2.24807	1.74269	1.29	0.367372	0.72555
CG11550	16.7301	11.5679	9.33917	10.3767	14.149	9.85792	1.43529	0.521344	0.210018
CG11555	6.14642	5.73945	3.67341	5.5164	5.94294	4.5949	1.29337	0.371141	0.649535
CG11560	9.69623	8.1865	8.9656	8.60267	8.94136	8.78414	1.0179	0.025595	0.994923
CG11562	6.08068	4.00427	3.92245	5.97813	5.04248	4.95029	1.01862	0.02662	1
CG11563	5.09463	5.69496	4.4828	4.76306	5.39479	4.62293	1.16696	0.22276	0.845262
CG11566	7.78985	8.76489	9.80612	11.0085	8.27737	10.4073	0.795342	-0.330353	0.42008
CG11570	0.032869	0.177967	0	0.145808	0.105418	0.072904	1.44598	0.532051	1
CG11576	29.253	27.9409	31.8154	29.6962	28.597	30.7558	0.929806	-0.104998	0.839837
CG11577	18.1434	17.3073	18.1491	14.9696	17.7254	16.5594	1.07041	0.09817	0.852039
CG11581	0	0	0.062261	0.024301	0	0.043281	0	-inf	0.988738
CG11583	7.13248	6.94073	6.63081	6.75577	7.0366	6.69329	1.05129	0.072164	0.979565
CG11584	0.164343	0.222459	0.124522	0	0.193401	0.062261	3.10629	1.63519	0.798043
CG11585	0.065737	0.177967	0.124522	0.121507	0.121852	0.123014	0.990553	-0.013694	1
CG11586	9.56475	7.87506	10.4287	12.2965	8.71991	11.3626	0.767421	-0.381909	0.371967
CG11588	1.47908	0.667378	0.653742	0.243013	1.07323	0.448378	2.39359	1.25918	0.363202
CG11590	5.16036	3.20341	3.17532	3.47509	4.18189	3.3252	1.25763	0.330712	0.70564
CG11593	43.8467	41.9113	41.2791	47.3147	42.879	44.2969	0.967991	-0.046935	0.954161
CG11594	80.3636	75.4137	119.012	85.5893	77.8887	102.301	0.76137	-0.393331	0.006672
CG11596	18.012	18.1527	18.5849	19.3925	18.0823	18.9887	0.952268	-0.070561	0.930931
CG11597	12.8187	13.0806	14.6936	13.147	12.9497	13.9203	0.930271	-0.104277	0.897746
CG11598	0.854583	0.667378	0.217914	0.218712	0.760981	0.218313	3.48573	1.80146	0.298161
CG11600	0.427291	0.800853	0.093392	0	0.614072	0.046696	13.1505	3.71704	0.295417
CG11601	10.5179	10.4556	10.6778	9.38031	10.4868	10.029	1.04564	0.064385	0.968837
CG11608	1.31474	0.533902	0.591481	0.170109	0.924323	0.380795	2.42735	1.27938	0.466701
CG1161	35.2022	31.3223	33.4342	37.7157	33.2622	35.5749	0.934991	-0.096976	0.856066
CG11617	3.28686	2.80299	2.05462	2.23572	3.04492	2.14517	1.41943	0.505313	0.566427
CG11619	11.9642	11.5679	4.73184	4.00972	11.766	4.37078	2.69197	1.42866	8e-06
CG11626	0.525897	0.978821	0.342436	0.607533	0.752359	0.474985	1.58397	0.66354	0.865384
CG11629	0.657371	0.355935	0.186783	0.121507	0.506653	0.154145	3.28686	1.71671	0.457033
CG11630	2.53088	1.95764	0.902786	0.607533	2.24426	0.755159	2.9719	1.57139	0.045524
CG11634	1.05179	1.02331	0.342436	0.121507	1.03755	0.231971	4.47276	2.16117	0.109469
CG11635	21.0359	19.8879	18.0557	17.6914	20.4619	17.8735	1.14481	0.195112	0.596474
CG11638	44.6026	46.0046	57.0934	56.0632	45.3036	56.5783	0.800724	-0.320623	0.061291
CG11652	25.3417	24.4705	21.3244	18.4933	24.9061	19.9089	1.251	0.323087	0.217847
CG11655	16.1713	16.551	15.3785	12.6853	16.3612	14.0319	1.166	0.221565	0.58586
CG11656	1.97211	1.51272	0.747133	0.291616	1.74242	0.519375	3.35484	1.74624	0.13232
CG11658	88.1535	87.56	57.7161	49.1616	87.8567	53.4388	1.64406	0.717265	0
CG11659	0.164343	0.667378	0.031131	0.072904	0.415861	0.052017	7.99466	2.99904	0.349074
CG11663	1.64343	1.29026	0.280175	0.218712	1.46685	0.249443	5.88047	2.55593	0.016625
CG11664	0.427291	0.444919	0.093392	0.194411	0.436105	0.143902	3.03059	1.5996	0.615642
CG11665	90.9145	96.6808	89.905	78.3232	93.7976	84.1141	1.11512	0.157203	0.438743
CG11666	0.262949	0.044492	0.031131	0.048603	0.15372	0.039867	3.85586	1.94705	0.80132
CG11668	2.46514	2.84748	3.70454	3.5723	2.65631	3.63842	0.730073	-0.453887	0.567618
CG11670	0	0.266951	0.031131	0.048603	0.133476	0.039867	3.34805	1.74332	0.930931
CG11671	0.295817	0.177967	0	0.024301	0.236892	0.01215	19.4962	4.28512	0.407752
CG11672	2.16933	0.578394	0.093392	0.048603	1.37386	0.070998	19.3509	4.27433	0.000764
CG11674	0.295817	0	0.311306	0.145808	0.147908	0.228557	0.647141	-0.627847	1
CG11679	5.25897	4.98309	5.01202	3.52369	5.12103	4.26786	1.19991	0.262922	0.727725
CG11686	4.73307	3.33689	3.42436	7.97084	4.03498	5.6976	0.70819	-0.497792	0.606116
CG11693	0.164343	0.044492	0.124522	0.024301	0.104418	0.074412	1.40324	0.488758	0.994606
CG11694	0.953188	0.533902	0.186783	0.072904	0.743545	0.129844	5.72647	2.51764	0.124855
CG11695	18.0777	16.5955	13.7908	10.5225	17.3366	12.1567	1.4261	0.512073	0.088251
CG11696	12.8845	12.5912	13.3861	13.9004	12.7378	13.6433	0.933636	-0.099067	0.907219
CG11697	1.80777	1.1123	0.466958	0.097205	1.46003	0.282081	5.17592	2.37182	0.158662
CG11698	0.065737	0.222459	0.124522	0	0.144098	0.062261	2.31442	1.21065	0.930931
CG11699	16.2042	13.3031	14.2578	14.678	14.7536	14.4679	1.01975	0.028215	0.980586
CG11700	6.67232	6.58479	0.529219	0.680437	6.62856	0.604828	10.9594	3.4541	0
CG11703	1.18327	1.15679	0.217914	0.267315	1.17003	0.242615	4.82259	2.26981	0.07552
CG11710	20.0827	20.0658	18.5227	16.3791	20.0743	17.4509	1.15033	0.202046	0.591263
CG11714	9.89344	8.49794	3.73567	3.42649	9.19569	3.58108	2.56786	1.36056	0.000141
CG1172	37.9961	37.8181	32.5626	32.0049	37.9071	32.2837	1.17419	0.231661	0.354636
CG11722	5.88347	6.18437	5.94594	6.07533	6.03392	6.01063	1.00387	0.005578	1
CG11723	15.2181	17.9302	13.0748	13.9976	16.5742	13.5362	1.22443	0.292115	0.501411
CG11726	1.01893	0.578394	0.186783	0.024301	0.79866	0.105542	7.5672	2.91976	0.199453
CG11737	32.3427	33.5913	31.3796	30.4253	32.967	30.9024	1.06681	0.093303	0.859747
CG11739	65.6385	61.5767	66.8373	64.6658	63.6076	65.7516	0.967393	-0.047826	0.962426
CG11741	4.14144	2.80299	2.27253	1.67679	3.47221	1.97466	1.75838	0.81425	0.183099
CG11752	11.504	9.38778	12.9192	20.1701	10.4459	16.5446	0.631376	-0.663429	0.060457
CG11753	12.5887	12.3242	8.21847	10.5225	12.4565	9.37047	1.32933	0.4107	0.300046
CG11755	4.20718	2.84748	2.30366	2.86756	3.52733	2.58561	1.36421	0.448071	0.56377
CG11756	1.44622	0.177967	0.031131	0.048603	0.812092	0.039867	20.3702	4.34839	0.016442
CG11760	12.6215	12.7247	13.3239	13.7303	12.6731	13.5271	0.93687	-0.094079	0.90907
CG11762	0.394423	0.311443	0.124522	0.170109	0.352933	0.147315	2.39576	1.26048	0.754727
CG11768	27.7411	29.0087	29.1071	30.5954	28.3749	29.8512	0.950543	-0.073176	0.877879
CG11771	53.4114	50.3648	56.4397	47.5334	51.8881	51.9866	0.998106	-0.002735	1
CG11777	2.36654	4.00427	2.55271	3.52369	3.1854	3.0382	1.04845	0.068259	1
CG11779	36.2212	33.5469	37.201	32.6367	34.884	34.9189	0.999002	-0.00144	1
CG11781	2.79383	3.11443	4.23376	5.5407	2.95413	4.88723	0.604459	-0.726284	0.169465
CG11786	0.131474	0.044492	0.217914	0.121507	0.087983	0.16971	0.518431	-0.947776	0.973679
CG11788	8.74304	7.60811	2.9574	2.13852	8.17557	2.54796	3.20867	1.68198	1e-05
CG11790	19.6554	16.0171	16.1568	16.1118	17.8362	16.1343	1.10549	0.144683	0.754727
CG11791	80.0021	76.3035	60.082	81.2637	78.1528	70.6728	1.10584	0.145142	0.530143
CG11796	119.346	114.833	106	93.3657	117.09	99.6826	1.17462	0.232199	0.089677
CG11802	18.2749	17.7967	18.2425	17.5942	18.0358	17.9183	1.00656	0.009429	1
CG11807	35.1036	36.1719	34.4615	32.5395	35.6378	33.5005	1.0638	0.089224	0.856876
CG11808	2.3994	3.15892	2.05462	4.10693	2.77916	3.08077	0.9021	-0.148641	0.902817
CG11811	21.3974	17.9302	21.4801	21.5796	19.6638	21.5298	0.913329	-0.130793	0.865056
CG11815	1.11753	0.667378	0.778264	0.388821	0.892455	0.583543	1.52937	0.612941	0.728289
CG11816	0.131474	0.222459	0.155653	0.145808	0.176967	0.15073	1.17406	0.231508	1
CG11825	1.6763	1.02331	1.1207	0.996355	1.3498	1.05853	1.27517	0.350692	0.835729
CG11828	3.4512	5.42801	3.70454	2.79465	4.4396	3.24959	1.3662	0.450171	0.618215
CG11835	13.3775	13.0806	9.61934	12.6367	13.2291	11.128	1.18881	0.249514	0.646357
CG11836	2.9253	1.91315	2.39705	2.60024	2.41923	2.49865	0.968214	-0.046602	1
CG11837	4.33865	3.73732	3.17532	2.91616	4.03798	3.04574	1.32578	0.406843	0.587833
CG11839	2.95817	1.6462	2.27253	3.11057	2.30219	2.69155	0.855338	-0.225434	0.951381
CG11841	24.3885	25.6718	30.757	30.9599	25.0301	30.8584	0.811128	-0.301999	0.195408
CG11842	11.011	9.8327	8.12508	8.48117	10.4218	8.30312	1.25517	0.327884	0.457226
CG11843	0.657371	0.355935	1.02731	0.631835	0.506653	0.829571	0.610741	-0.711368	0.821428
CG11851	12.9831	12.8137	11.7051	11.859	12.8984	11.7821	1.09475	0.130596	0.854223
CG11852	1.6763	2.00213	1.99236	2.21142	1.83922	2.10189	0.87503	-0.192596	0.924744
CG11854	7.23108	6.36233	30.1966	23.0863	6.79671	26.6415	0.255118	-1.97076	0
CG11857	73.2312	75.8586	63.911	71.4216	74.5449	67.6663	1.10165	0.139671	0.582678
CG11858	2.66235	2.31358	2.21027	4.44714	2.48796	3.32871	0.747427	-0.419995	0.715185
CG11865	0	0.088984	0.093392	0.097205	0.044492	0.095299	0.466868	-1.09891	0.971111
CG11873	589.925	595.568	497.03	619.198	592.746	558.114	1.06205	0.086855	0.530143
CG11876	130.554	131.117	146.967	133.73	130.836	140.349	0.932218	-0.10126	0.592294
CG11878	2.62948	2.1801	1.43201	0.510328	2.40479	0.971167	2.47619	1.30812	0.263688
CG11880	97.7511	100.24	69.6391	54.5079	98.9956	62.0735	1.59481	0.673388	4e-06
CG11882	4.04283	3.60384	4.54506	3.40219	3.82334	3.97362	0.962179	-0.055623	1
CG11883	76.4852	77.0154	70.822	68.0923	76.7503	69.4572	1.105	0.144048	0.50942
CG11885	1.18327	0.978821	0.840525	1.43378	1.08104	1.13715	0.95066	-0.072999	1
CG11889	6.2779	6.0064	9.74386	9.67193	6.14215	9.7079	0.632696	-0.660415	0.079678
CG11891	6.2779	6.0064	9.74386	9.67193	6.14215	9.7079	0.632696	-0.660415	0.079678
CG11892	3.94423	4.80512	3.17532	1.7983	4.37467	2.48681	1.75915	0.814881	0.296212
CG11893	0.657371	0.622886	0.466958	0.534629	0.640128	0.500794	1.27823	0.354145	0.956047
CG11897	230.704	232.425	62.5724	56.2576	231.565	59.415	3.89742	1.96252	0
CG11898	3.94423	4.22673	0.747133	0.315917	4.08548	0.531525	7.68633	2.94229	0.000863
CG11899	19.7869	18.7756	24.562	20.2916	19.2812	22.4268	0.85974	-0.218028	0.573422
CG11902	34.2819	32.5235	36.952	33.4143	33.4027	35.1831	0.949396	-0.074919	0.921362
CG11905	0.197211	0.444919	0.186783	0.243013	0.321065	0.214898	1.49403	0.579211	0.973679
CG11906	14.1664	15.3942	13.2616	10.7655	14.7803	12.0136	1.2303	0.299009	0.444929
CG11911	0.361554	2.75849	0.684872	0.291616	1.56002	0.488244	3.19517	1.67589	0.215158
CG11912	0	0.667378	0.311306	0.218712	0.333689	0.265009	1.25916	0.332464	0.971024
CG11920	4.00997	4.76063	2.33479	3.03767	4.3853	2.68623	1.63251	0.707092	0.293885
CG11927	14.9223	13.1251	14.4446	16.5735	14.0237	15.509	0.904228	-0.145241	0.817057
CG11929	4.37152	3.20341	0.965047	0.631835	3.78747	0.798441	4.74358	2.24598	0.000123
CG11951	27.4453	26.8731	29.3872	28.0923	27.1592	28.7398	0.945002	-0.08161	0.893891
CG11961	29.2859	27.14	28.3599	27.1689	28.213	27.7644	1.01616	0.023121	0.986394
CG11964	19.9512	20.9112	19.5811	16.0875	20.4312	17.8343	1.14561	0.196119	0.614141
CG11966	0.69024	0.355935	0.342436	0.558931	0.523087	0.450684	1.16065	0.214938	0.989698
CG11970	58.7361	60.1085	63.8488	58.7849	59.4223	61.3168	0.969103	-0.045279	0.931616
CG11975	29.2202	29.5426	31.1306	24.9332	29.3814	28.0319	1.04814	0.067834	0.918923
CG11977	0.493028	0.311443	0.404697	0.072904	0.402235	0.2388	1.6844	0.752235	0.861337
CG11980	11.6355	11.9683	11.7051	11.0814	11.8019	11.3932	1.03587	0.050839	0.989966
CG11982	35.6295	29.0977	31.4419	28.2624	32.3636	29.8522	1.08413	0.116537	0.773458
CG11983	4.53586	3.06994	2.80175	2.47874	3.8029	2.64024	1.44036	0.526429	0.417034
CG11984	162.404	164.976	155.528	150.62	163.69	153.074	1.06935	0.096735	0.619451
CG11985	2.10359	1.42374	2.30366	4.30134	1.76366	3.3025	0.534039	-0.904982	0.271889
CG11986	3.54981	3.87079	3.20645	2.11422	3.7103	2.66033	1.39468	0.479929	0.534059
CG11997	0.591634	0.978821	0.840525	0.777643	0.785227	0.809084	0.970514	-0.043178	1
CG11999	14.4293	14.5488	14.8181	15.7959	14.4891	15.307	0.946565	-0.079227	0.926431
CG12003	0.394423	0.71187	0.311306	0.121507	0.553146	0.216406	2.55606	1.35392	0.595792
CG12004	99.0001	100.151	110.389	93.6816	99.5756	102.035	0.975894	-0.035203	0.955768
CG12006	29.5817	33.2354	33.4653	29.1859	31.4086	31.3256	1.00265	0.003815	1
CG12007	25.4403	25.5828	19.6122	17.3268	25.5115	18.4695	1.38128	0.466001	0.054559
CG12009	0.69024	0.934329	0.996178	0.72904	0.812285	0.862609	0.94166	-0.086722	1
CG12010	5.88347	3.55935	3.45549	2.67315	4.72141	3.06432	1.54077	0.623651	0.305275
CG12011	1.80777	0.800853	0.684872	0.874848	1.30431	0.77986	1.6725	0.742002	0.595617
CG12012	21.7919	23.5362	15.0983	14.6294	22.664	14.8639	1.52477	0.608595	0.016353
CG12014	16.1385	16.195	4.14036	3.83961	16.1668	3.98999	4.05183	2.01857	0
CG12016	41.2829	39.8647	47.4118	45.7351	40.5738	46.5735	0.871179	-0.19896	0.414552
CG12017	0.591634	0.355935	0.56035	0.461725	0.473784	0.511038	0.927103	-0.109199	1
CG12018	2.79383	3.06994	2.67723	2.79465	2.93188	2.73594	1.07162	0.099791	0.997748
CG12020	2.46514	2.49154	1.24522	0.583232	2.47834	0.914227	2.71086	1.43875	0.132507
CG12024	51.7023	48.7631	53.2644	74.5808	50.2327	63.9226	0.785836	-0.3477	0.060569
CG12025	172.297	170.626	200.854	197.886	171.462	199.37	0.860017	-0.217563	0.059332
CG12034	21.266	21.8455	19.1453	15.0425	21.5557	17.0939	1.26102	0.334589	0.280836
CG12035	1.84064	2.53604	0.373567	0.194411	2.18834	0.283989	7.70572	2.94593	0.000663
CG12038	18.6365	17.4408	21.6357	19.2953	18.0386	20.4655	0.881417	-0.182103	0.697222
CG12050	30.4692	27.407	21.1376	18.6391	28.9381	19.8884	1.45502	0.541043	0.01091
CG12054	253.581	254.36	261.092	272.369	253.97	266.731	0.952161	-0.070723	0.677305
CG12056	11.7669	8.94286	7.8449	8.60267	10.3549	8.22378	1.25914	0.33244	0.480048
CG12057	0.723108	0.133476	0.871656	0.315917	0.428292	0.593786	0.72129	-0.471349	1
CG12061	1.05179	0.622886	0.249044	0.194411	0.83734	0.221728	3.77644	1.91703	0.211579
CG12065	138.738	136.19	61.5762	61.2394	137.464	61.4078	2.23854	1.16256	0
CG12069	2.8267	1.51272	0.622611	0.315917	2.16971	0.469264	4.62364	2.20903	0.005457
CG12071	71.0618	73.9455	77.5462	96.452	72.5036	86.9991	0.833384	-0.262947	0.081965
CG12075	59.262	55.4813	63.4441	48.6027	57.3717	56.0234	1.02407	0.03431	0.941077
CG12078	0.591634	0.133476	0.342436	0.048603	0.362555	0.19552	1.85432	0.890888	0.813008
CG1208	7.13248	9.12083	8.9656	8.84568	8.12665	8.90564	0.912529	-0.132058	0.831283
CG12081	18.0777	20.6442	19.0519	14.9939	19.361	17.0229	1.13735	0.185673	0.716415
CG12084	91.2431	90.8079	88.7532	82.8918	91.0255	85.8225	1.06062	0.084914	0.746077
CG12091	125.131	130.05	145.193	150.255	127.59	147.724	0.863706	-0.211387	0.085352
CG12093	20.6086	17.8412	15.2228	15.5772	19.2249	15.4	1.24837	0.320047	0.27744
CG12096	13.3775	13.0806	12.7013	10.9842	13.2291	11.8427	1.11706	0.159708	0.768859
CG12099	140.645	141.084	142.08	148.7	140.864	145.39	0.968872	-0.045622	0.879565
CG12104	12.2271	14.4154	13.6352	12.0778	13.3212	12.8565	1.03615	0.051233	1
CG12105	5.8506	7.02971	3.14419	2.43013	6.44016	2.78716	2.31065	1.2083	0.006885
CG12106	5.09463	5.07207	5.82141	5.61361	5.08335	5.71751	0.889084	-0.169608	0.883852
CG12107	7.88846	6.80725	9.3703	9.45322	7.34786	9.41176	0.78071	-0.357141	0.485008
CG12111	1.08466	1.1123	0.342436	0.097205	1.09848	0.219821	4.99716	2.32111	0.147769
CG12112	8.01993	9.43227	3.29984	2.77035	8.7261	3.0351	2.87507	1.5236	6.2e-05
CG12115	0.032869	0	0.093392	0	0.016435	0.046696	0.351943	-1.50659	1
CG12116	120.628	118.66	129.939	104.666	119.644	117.302	1.01996	0.028512	0.956047
CG12118	15.744	15.1717	14.071	13.7303	15.4579	13.9006	1.11203	0.153192	0.770913
CG12119	7.39543	8.7204	7.25342	5.17618	8.05792	6.2148	1.29657	0.374698	0.531465
CG12121	65.0469	58.4623	62.946	55.0668	61.7546	59.0064	1.04658	0.065675	0.812094
CG12123	7.85559	7.91955	7.19116	5.05468	7.88757	6.12292	1.2882	0.365361	0.522248
CG12125	30.6006	27.7629	30.6013	31.9319	29.1818	31.2666	0.93332	-0.099557	0.860624
CG12126	0.887451	0.800853	0.342436	0.097205	0.844152	0.219821	3.84018	1.94118	0.266506
CG12128	16.4014	17.2183	10.8957	9.45322	16.8099	10.1745	1.65217	0.724358	0.009495
CG12129	8.71017	9.2988	7.37794	7.04739	9.00448	7.21266	1.24843	0.320111	0.554664
CG1213	68.268	67.0492	78.8848	61.3123	67.6586	70.0985	0.965193	-0.051111	0.941077
CG12133	0.065737	0.222459	0	0.048603	0.144098	0.024302	5.92964	2.56794	0.822965
CG12134	4.30578	5.25004	3.33097	2.55164	4.77791	2.9413	1.62442	0.699924	0.237388
CG12147	1.18327	1.02331	0.747133	0.315917	1.10329	0.531525	2.07571	1.0536	0.45837
CG12155	30.9622	29.6316	27.7062	26.5128	30.2969	27.1095	1.11757	0.160372	0.618
CG12158	88.9752	71.276	69.39	309.453	80.1256	189.422	0.423001	-1.24127	0.000319
CG12159	13.9034	12.5022	14.1644	12.4666	13.2028	13.3155	0.991537	-0.012261	1
CG12163	305.941	296.494	240.234	216.501	301.217	228.368	1.319	0.399446	1.5e-05
CG12164	0.69024	0.622886	0.311306	0.267315	0.656563	0.289311	2.26941	1.18232	0.590339
CG12170	15.5468	13.8815	14.2267	10.0608	14.7141	12.1437	1.21167	0.276995	0.517004
CG12171	19.6554	18.4641	13.6352	12.5638	19.0598	13.0995	1.455	0.54102	0.042543
CG12173	7.82272	8.54244	7.22229	7.2904	8.18258	7.25634	1.12765	0.173312	0.85473
CG12177	10.4193	9.8327	15.3785	12.8797	10.126	14.1291	0.716678	-0.480603	0.158363
CG12179	20.2142	19.176	11.3315	13.2928	19.6951	12.3122	1.59964	0.677749	0.009611
CG1218	5.98208	5.51699	6.69307	5.4192	5.74953	6.05613	0.949374	-0.074952	1
CG12182	14.002	13.9704	12.6079	10.5225	13.9862	11.5652	1.20934	0.274219	0.491519
CG12184	2.72809	2.58053	1.55653	0.558931	2.65431	1.05773	2.50944	1.32737	0.246821
CG12194	69.6485	66.9602	77.0793	86.3426	68.3044	81.7109	0.835927	-0.258552	0.104613
CG12200	0.328686	0.578394	0.342436	0.097205	0.45354	0.219821	2.06323	1.0449	0.756143
CG12204	4.43726	3.42587	3.23758	3.5723	3.93156	3.40494	1.15467	0.207476	0.846023
CG12206	2.3008	0.978821	0.716003	0.437424	1.63981	0.576713	2.84337	1.5076	0.126398
CG12207	98.77	96.4583	83.1186	89.7205	97.6142	86.4196	1.12954	0.175733	0.305509
CG12209	2.33367	1.15679	0.56035	0.243013	1.74523	0.401682	4.3448	2.11929	0.031997
CG12213	50.9463	49.6084	54.7275	61.7497	50.2773	58.2386	0.863299	-0.212067	0.286697
CG12219	17.0588	17.4408	13.7286	14.9939	17.2498	14.3612	1.20114	0.264398	0.506119
CG12224	6.44224	6.13988	4.23376	4.03402	6.29106	4.13389	1.52183	0.605803	0.222466
CG12229	6.2779	4.8941	2.14801	0.631835	5.586	1.38992	4.01893	2.00681	0.015059
CG12231	0.394423	0.311443	0.217914	0.267315	0.352933	0.242615	1.45471	0.540729	0.943398
CG12236	54.3975	54.369	56.3774	59.2223	54.3833	57.7999	0.940889	-0.087904	0.782066
CG12237	33.5259	33.8138	38.4462	27.2175	33.6699	32.8319	1.02552	0.036362	0.9883
CG12239	214.106	247.152	330.233	324.496	230.629	327.364	0.704503	-0.505323	0.005595
CG12241	36.4184	36.9727	31.722	28.0437	36.6956	29.8829	1.22798	0.296286	0.196279
CG12253	5.65339	5.56148	6.3195	4.61725	5.60744	5.46838	1.02543	0.036229	0.997748
CG12256	0.065737	0.177967	1.49427	1.48238	0.121852	1.48832	0.081872	-3.61048	0.001788
CG12259	6.57371	7.29666	8.28073	7.60632	6.93519	7.94352	0.873062	-0.195844	0.779202
CG12262	118.721	115.145	158.641	136.889	116.933	147.765	0.791343	-0.337625	0.003976
CG12263	61.9572	62.7335	31.1928	24.4714	62.3454	27.8321	2.24005	1.16353	0
CG12264	39.3108	36.8393	38.633	27.6063	38.075	33.1197	1.14962	0.201157	0.486834
CG12267	4.20718	5.29453	4.0781	3.32928	4.75085	3.70369	1.28273	0.359222	0.675977
CG12268	7.001	5.20555	7.8449	4.81166	6.10328	6.32828	0.964444	-0.05223	1
CG12269	8.41435	9.07634	18.367	24.1069	8.74535	21.237	0.411798	-1.27999	0
CG1227	7.32969	6.58479	6.38176	6.95018	6.95724	6.66597	1.0437	0.0617	0.983409
CG12278	0.065737	0.088984	0.155653	0.097205	0.07736	0.126429	0.611888	-0.70866	0.997748
CG12279	7.03387	6.62929	3.58001	5.22479	6.83158	4.4024	1.55178	0.633929	0.24843
CG12288	2.89243	2.35807	1.40088	1.16646	2.62525	1.28367	2.04512	1.03218	0.167845
CG12289	2.13646	1.73518	0.373567	0.194411	1.93582	0.283989	6.81654	2.76904	0.001991
CG12290	68.2351	69.9857	70.5418	66.0024	69.1104	68.2721	1.01228	0.017606	1
CG12299	46.7391	41.7334	47.8477	51.9562	44.2362	49.902	0.886463	-0.173868	0.542797
CG12301	8.5787	8.89837	6.84872	6.19684	8.73853	6.52278	1.33969	0.421904	0.365854
CG12304	18.0448	17.8857	16.8105	16.2333	17.9653	16.5219	1.08736	0.120833	0.83394
CG12307	1.84064	1.24577	0.466958	0.097205	1.54321	0.282081	5.47077	2.45174	0.141647
CG12309	8.38148	6.0064	1.43201	0.777643	7.19394	1.10482	6.51139	2.70297	4e-06
CG1231	4.04283	2.98095	3.61114	4.66586	3.51189	4.1385	0.848591	-0.236859	0.856066
CG12310	0.493028	0.667378	0.093392	0.218712	0.580203	0.156052	3.71802	1.89453	0.431806
CG12316	41.02	40.3986	42.4932	35.723	40.7093	39.1081	1.04094	0.057891	0.900948
CG12320	6.63945	6.80725	6.63081	5.10328	6.72335	5.86704	1.14595	0.196547	0.801583
CG12321	9.13746	9.87719	6.75533	5.56501	9.50733	6.16017	1.54336	0.62607	0.108917
CG12325	14.5279	14.5933	11.4872	8.14095	14.5606	9.81406	1.48365	0.569149	0.122519
CG1233	47.9881	52.2779	44.2054	45.2977	50.133	44.7515	1.12025	0.163824	0.589057
CG12333	38.6206	37.996	40.4697	34.5322	38.3083	37.501	1.02153	0.03073	0.973679
CG12338	25.9333	25.5383	41.1546	38.6877	25.7358	39.9212	0.644666	-0.633376	0.000433
CG1234	14.9223	13.6145	10.0552	9.72053	14.2684	9.88785	1.44303	0.529096	0.089554
CG12341	10.6494	11.0785	9.86839	10.2066	10.8639	10.0375	1.08234	0.114152	0.919126
CG12343	14.1006	12.9471	11.2693	10.9356	13.5239	11.1024	1.2181	0.284633	0.46932
CG12344	18.6036	20.0658	22.3517	21.2637	19.3347	21.8077	0.8866	-0.173644	0.634222
CG12347	0.525897	0.133476	0.186783	0.218712	0.329687	0.202747	1.62609	0.701409	0.876563
CG12355	17.8148	16.8179	13.9154	17.0352	17.3163	15.4753	1.11897	0.162167	0.755584
CG1236	12.2928	11.034	10.7712	9.01579	11.6634	9.89348	1.1789	0.237439	0.585734
CG12362	6.60658	4.40469	1.61879	1.06926	5.50564	1.34402	4.09638	2.03435	2.4e-05
CG12374	14.9223	63.9348	10.5533	2.30863	39.4286	6.43094	6.13107	2.61614	0.262828
CG12375	14.4622	13.926	15.6587	15.966	14.1941	15.8123	0.897658	-0.155762	0.777343
CG12376	1.44622	0.978821	0.840525	0.291616	1.21252	0.56607	2.14199	1.09895	0.489695
CG12379	1.34761	1.15679	1.21409	1.62819	1.2522	1.42114	0.881123	-0.182584	0.972232
CG12384	22.3178	21.1781	21.9159	34.0705	21.7479	27.9932	0.776901	-0.364197	0.211549
CG1239	4.27291	3.87079	3.42436	3.03767	4.07185	3.23101	1.26024	0.333698	0.692102
CG12391	34.6763	32.8795	35.8313	32.4666	33.7779	34.1489	0.989135	-0.01576	1
CG12393	17.0917	17.9302	15.97	17.8615	17.5109	16.9157	1.03519	0.049891	0.997748
CG12395	1.18327	0.48941	0.716003	0.218712	0.836339	0.467357	1.78951	0.839562	0.675977
CG12398	0.361554	0.533902	0.186783	0	0.447728	0.093392	4.79409	2.26126	0.65739
CG12402	28.8915	28.3413	34.804	30.887	28.6164	32.8455	0.871243	-0.198853	0.509494
CG12404	23.4024	18.3751	17.1529	22.6245	20.8888	19.8887	1.05028	0.070776	0.957912
CG12413	9.40041	12.2798	11.2381	9.0644	10.8401	10.1513	1.06785	0.094716	0.967373
CG12420	1.51195	2.09112	1.02731	0.534629	1.80154	0.780968	2.3068	1.20589	0.224259
CG12426	3.71415	5.73945	5.38559	4.47145	4.7268	4.92851	0.959071	-0.06029	0.994434
CG12428	35.7281	34.0808	39.1	30.0607	34.9044	34.5804	1.00937	0.013458	1
CG12438	0.887451	0.311443	0.249044	0.170109	0.599447	0.209576	2.86027	1.51615	0.436905
CG12439	0.098606	0.088984	0.062261	0.097205	0.093795	0.079733	1.17636	0.234326	1
CG12446	0.854583	1.0678	0.56035	0.121507	0.961194	0.340929	2.81934	1.49536	0.535099
CG12448	2.79383	2.04663	0.902786	0.36452	2.42023	0.633653	3.81948	1.93338	0.056205
CG1246	1.54482	1.77967	0.529219	0.145808	1.66225	0.337514	4.92498	2.30012	0.131627
CG12464	0.624503	0.044492	0.155653	0.072904	0.334497	0.114278	2.92704	1.54944	0.609079
CG12470	6.60658	4.9386	2.21027	1.33657	5.77259	1.77342	3.25506	1.70268	0.001354
CG12477	0.361554	0.845345	0.062261	0.121507	0.60345	0.091884	6.56752	2.71535	0.229544
CG12479	0.262949	0.177967	0.031131	0.072904	0.220458	0.052017	4.23817	2.08344	0.715871
CG12480	0.065737	0.133476	0	0	0.099607	0	inf	inf	0.749335
CG12481	0	0.088984	0.031131	0	0.044492	0.015565	2.8584	1.51521	1
CG12483	2.53088	2.40256	0.902786	0.972053	2.46672	0.93742	2.63139	1.39583	0.07543
CG12484	116.749	117.281	114.841	114.095	117.015	114.468	1.02225	0.031751	0.963632
CG12490	0	0	0	0	0	0	NA	NA	NA
CG12491	0	0	0.062261	0.024301	0	0.043281	0	-inf	0.988738
CG12493	1.6763	1.55722	0.840525	0.461725	1.61676	0.651125	2.48302	1.3121	0.189787
CG12496	0.394423	0.133476	0.031131	0.072904	0.26395	0.052017	5.07426	2.3432	0.582158
CG12498	0.558766	0.177967	0.093392	0.340219	0.368366	0.216805	1.69907	0.764743	0.869954
CG12499	45.0628	42.8901	37.917	26.8044	43.9765	32.3607	1.35895	0.442489	0.043915
CG12502	61.5628	63.9348	82.496	70.1579	62.7488	76.327	0.822105	-0.282605	0.070014
CG12506	1.80777	0.533902	0.529219	0.291616	1.17084	0.410417	2.85279	1.51238	0.223773
CG12507	0.328686	0.311443	0.498089	0.558931	0.320064	0.52851	0.605598	-0.723568	0.84641
CG12511	0.197211	0.222459	0.031131	0.072904	0.209835	0.052017	4.03395	2.0122	0.756343
CG12512	35.4652	36.3054	34.337	30.7898	35.8853	32.5634	1.10201	0.140141	0.683253
CG12516	0.755977	0.222459	0.217914	0.145808	0.489218	0.181861	2.69007	1.42764	0.535886
CG12517	0.032869	0	0.031131	0	0.016435	0.015565	NA	NA	NA
CG12519	0	0	0	0.072904	0	0.036452	0	-inf	0.997748
CG12520	0.624503	0.533902	0.280175	0.583232	0.579203	0.431704	1.34167	0.424027	0.950184
CG12521	0.657371	0.533902	0.529219	0.291616	0.595637	0.410417	1.45129	0.53734	0.861846
CG12522	0.032869	0	0	0.024301	0.016435	0.01215	NA	NA	NA
CG12523	0.197211	0.088984	0.311306	0.194411	0.143097	0.252858	0.56592	-0.821329	0.955373
CG12531	239.579	238.298	301.593	305.905	238.939	303.749	0.786632	-0.346239	0.000107
CG12535	5.2261	6.71827	3.33097	1.16646	5.97219	2.24872	2.65582	1.40916	0.084666
CG12538	0	0.088984	0.062261	0.072904	0.044492	0.067583	0.658333	-0.60311	1
CG12539	0.131474	0.400427	0.155653	0.121507	0.26595	0.13858	1.91911	0.940442	0.920024
CG12540	0.427291	0.222459	0	0.048603	0.324875	0.024302	13.3686	3.74078	0.305728
CG12541	25.2102	26.4727	25.0601	22.5516	25.8414	23.8059	1.08551	0.118368	0.812094
CG12546	0	0	0	0	0	0	NA	NA	NA
CG12547	78.3915	85.1574	84.1459	67.825	81.7745	75.9855	1.07619	0.105927	0.755895
CG12560	4.50299	3.8263	4.73184	4.76306	4.16465	4.74745	0.877238	-0.18896	0.895377
CG12567	64.3895	65.403	71.2267	61.3609	64.8963	66.2938	0.978919	-0.030738	0.97699
CG12576	105.87	109.405	90.0296	76.3548	107.638	83.1922	1.29384	0.371662	0.006413
CG12581	106.954	98.8164	109.019	108.068	102.885	108.544	0.947871	-0.077237	0.829557
CG12589	0.295817	0.48941	0.716003	0.291616	0.392614	0.50381	0.77929	-0.359767	0.972036
CG12590	2.53088	2.93646	3.23758	2.64885	2.73367	2.94321	0.928805	-0.106552	0.979325
CG12592	1.11753	0.578394	0.747133	1.02066	0.847962	0.883895	0.959348	-0.059874	1
CG12594	28.6943	27.14	40.5631	36.3791	27.9171	38.4711	0.725665	-0.462624	0.019692
CG12605	356.755	376.535	447.004	477.643	366.645	462.323	0.793049	-0.334518	3e-05
CG12607	0.328686	0.088984	0.840525	0.267315	0.208835	0.55392	0.377012	-1.40732	0.677305
CG12608	14.1992	14.0149	13.9154	15.0668	14.1071	14.4911	0.9735	-0.038747	0.990285
CG12609	1.54482	0.800853	0.342436	0.291616	1.17284	0.317026	3.6995	1.88733	0.113782
CG12617	2.03785	0.622886	0.373567	0.267315	1.33037	0.320441	4.15168	2.0537	0.076703
CG12620	2.10359	2.58053	0.871656	0.534629	2.34206	0.703143	3.33084	1.73589	0.029215
CG12637	0.821714	0.800853	0.280175	0.048603	0.811283	0.164389	4.93515	2.30309	0.31382
CG12640	0.46016	0.533902	0.373567	0.899149	0.497031	0.636358	0.781056	-0.356502	0.926787
CG12643	6.86953	5.69496	4.38941	6.46415	6.28224	5.42678	1.15764	0.211183	0.830144
CG12645	0.295817	0.177967	0.155653	0.218712	0.236892	0.187182	1.26557	0.339786	0.997748
CG1265	11.0767	11.034	10.74	9.0401	11.0553	9.89007	1.11782	0.160691	0.794238
CG12655	0.493028	0.934329	0.747133	0.899149	0.713678	0.823141	0.867018	-0.205865	0.956273
CG12659	2.03785	1.69069	1.55653	2.23572	1.86427	1.89613	0.9832	-0.024443	1
CG12661	0.197211	1.33476	0.404697	0.048603	0.765984	0.22665	3.37959	1.75685	0.679176
CG12662	0.032869	0.311443	0.062261	0.048603	0.172156	0.055432	3.10572	1.63493	0.887365
CG12672	11.0767	13.6145	13.0437	15.1883	12.3456	14.116	0.874581	-0.193335	0.620465
CG12674	0.525897	0.222459	0.062261	0.121507	0.374178	0.091884	4.07229	2.02584	0.513756
CG12679	0.953188	0.800853	0.373567	0	0.87702	0.186783	4.69539	2.23124	0.542797
CG12680	0.065737	0.133476	0.093392	0.097205	0.099607	0.095299	1.0452	0.063784	1
CG12681	8.61156	10.1886	7.09777	6.39125	9.4001	6.74451	1.39374	0.478963	0.286918
CG12682	0.361554	0.133476	0.186783	0.145808	0.247515	0.166295	1.4884	0.573765	0.939623
CG12684	1.18327	0.934329	0.280175	0.218712	1.0588	0.249443	4.24464	2.08564	0.114916
CG12688	1.34761	1.69069	0.217914	0.218712	1.51915	0.218313	6.95859	2.7988	0.010485
CG12689	1.61056	0.667378	0.529219	0.243013	1.13897	0.386116	2.94981	1.56062	0.187407
CG12691	0.164343	0.48941	0.062261	0.048603	0.326877	0.055432	5.89691	2.55996	0.510552
CG12692	3.71415	3.02545	0.747133	0.243013	3.3698	0.495073	6.80666	2.76695	0.009791
CG12693	3.18825	2.26909	0.56035	0.291616	2.72867	0.425983	6.40558	2.67933	0.0002
CG12698	5.39044	4.98309	1.99236	1.14216	5.18677	1.56726	3.30945	1.72659	0.003991
CG12699	25.1773	15.1717	5.13654	4.25273	20.1745	4.69464	4.29735	2.10345	0
CG12702	2.69522	3.20341	1.15183	0.680437	2.94932	0.916134	3.21931	1.68675	0.013848
CG12708	0.164343	0.088984	0.062261	0.097205	0.126664	0.079733	1.58859	0.667745	0.98995
CG1271	16.8287	18.1527	14.1021	10.9113	17.4907	12.5067	1.3985	0.483884	0.126602
CG12713	3.12251	2.714	2.77062	2.18712	2.91826	2.47887	1.17725	0.235425	0.84641
CG12715	0.098606	0.266951	0.093392	0.145808	0.182779	0.1196	1.52825	0.61188	0.999569
CG12716	1.1504	0.756362	0.404697	0.36452	0.953381	0.384608	2.47883	1.30966	0.377163
CG12717	26.4921	26.7841	24.0017	21.045	26.6381	22.5233	1.18269	0.242072	0.410068
CG12721	0.197211	0.800853	0.124522	0.267315	0.499032	0.195919	2.54714	1.34888	0.722461
CG12723	0.755977	1.33476	0.684872	0.291616	1.04537	0.488244	2.14107	1.09833	0.491519
CG12725	0.098606	0.177967	0.062261	0.097205	0.138287	0.079733	1.73437	0.794408	0.98995
CG12728	33.5917	35.1041	16.7171	12.6367	34.3479	14.6769	2.34027	1.22667	0
CG12729	0.788846	0.444919	0.155653	0.145808	0.616883	0.15073	4.09262	2.03302	0.299568
CG1273	0.755977	1.1123	2.30366	0.923451	0.934136	1.61356	0.57893	-0.788538	0.566749
CG12730	24.6186	24.0256	15.7521	14.435	24.3221	15.0935	1.61143	0.688337	0.003018
CG12736	26.4921	26.6061	18.4604	13.3414	26.5491	15.9009	1.66966	0.739552	0.005499
CG12744	2.10359	1.42374	0.529219	0.607533	1.76366	0.568376	3.10299	1.63366	0.081486
CG12746	27.8725	26.4282	26.5855	27.3633	27.1504	26.9744	1.00652	0.00938	1
CG1275	44.0767	42.4897	56.2529	48.1166	43.2832	52.1848	0.829423	-0.269821	0.184528
CG12766	1.90638	1.91315	1.55653	1.04496	1.90976	1.30074	1.46821	0.554058	0.639781
CG12768	14.5936	11.9683	18.9274	18.9793	13.281	18.9534	0.700719	-0.513092	0.102814
CG12769	101.531	99.1279	116.397	121.75	100.329	119.073	0.842585	-0.247106	0.07027
CG12772	45.9503	49.7864	43.4894	33.9733	47.8683	38.7313	1.23591	0.30557	0.195437
CG12773	59.8208	64.4242	53.7625	45.6622	62.1225	49.7123	1.24964	0.321512	0.076208
CG12780	1.18327	0.756362	0.529219	0.36452	0.969815	0.446869	2.17024	1.11786	0.446502
CG12782	0.46016	0.400427	0.217914	0.024301	0.430293	0.121107	3.55298	1.82903	0.591988
CG12783	1.6763	1.6462	0.902786	0.753341	1.66125	0.828064	2.00618	1.00445	0.354401
CG12784	0.262949	0.177967	0.031131	0.048603	0.220458	0.039867	5.52989	2.46725	0.646703
CG12788	4.6016	4.8941	4.51393	3.40219	4.74785	3.95806	1.19954	0.262482	0.767701
CG12795	14.4622	12.5022	11.3938	12.4909	13.4822	11.9423	1.12894	0.17497	0.724303
CG12796	0.032869	0.311443	0.124522	0.121507	0.172156	0.123014	1.39948	0.484887	1
CG12811	8.01993	7.51912	7.56473	8.33536	7.76953	7.95004	0.977294	-0.033136	1
CG12814	38.7849	35.1041	44.0497	51.9805	36.9445	48.0151	0.769434	-0.37813	0.042496
CG12817	6.08068	6.58479	7.87603	12.3451	6.33274	10.1106	0.626349	-0.67496	0.094933
CG12818	3.18825	3.11443	2.27253	2.62454	3.15134	2.44854	1.28703	0.364045	0.747042
CG12822	27.511	29.2756	28.609	28.7728	28.3933	28.6909	0.989629	-0.015041	0.999078
CG12824	0.394423	0.978821	0.186783	0.267315	0.686622	0.227049	3.02411	1.59651	0.490898
CG12825	3.22112	3.51486	2.49044	1.9198	3.36799	2.20512	1.52735	0.611027	0.427489
CG12826	0.493028	0	0.249044	0.267315	0.246514	0.25818	0.954817	-0.066704	0.999061
CG12828	0.295817	0.400427	0.093392	0.072904	0.348122	0.083148	4.18678	2.06584	0.560757
CG12831	1.7749	0.978821	0.373567	0.340219	1.37686	0.356893	3.85792	1.94782	0.070052
CG12836	0.295817	1.0678	0.280175	0.558931	0.681811	0.419553	1.62509	0.700519	0.885779
CG12848	7.03387	6.5403	6.38176	9.62333	6.78709	8.00255	0.848116	-0.237666	0.753569
CG12849	0.032869	0	0	0.024301	0.016435	0.01215	NA	NA	NA
CG12851	111.819	111.141	126.297	130.79	111.48	128.543	0.867255	-0.205472	0.136896
CG12853	2.62948	1.29026	0.716003	0.461725	1.95987	0.588864	3.32823	1.73476	0.044572
CG12857	2.9253	2.66951	2.33479	1.50668	2.79741	1.92074	1.45642	0.54243	0.518084
CG12858	260.056	265.794	341.627	325.249	262.925	333.438	0.788528	-0.342765	6.7e-05
CG12860	30.2062	19.087	6.38176	2.74605	24.6466	4.56391	5.40033	2.43305	0.003698
CG12861	27.6096	15.9726	5.47898	2.96476	21.7911	4.22187	5.16148	2.36778	0.001075
CG12862	0	0	0	0.072904	0	0.036452	0	-inf	0.997748
CG12863	3.71415	4.04876	3.3621	3.6938	3.88145	3.52795	1.1002	0.137766	0.967161
CG12866	1.1504	0.667378	0.498089	0.218712	0.908889	0.358401	2.53596	1.34253	0.346705
CG12868	8.51296	7.96404	5.85255	5.4921	8.2385	5.67232	1.4524	0.538442	0.20931
CG12869	5.16036	5.29453	0.809394	0.72904	5.22745	0.769217	6.7958	2.76464	0
CG1287	17.0917	15.7501	14.787	10.0365	16.4209	12.4117	1.32301	0.403827	0.287282
CG12877	25.8018	23.5362	24.0328	23.0377	24.669	23.5352	1.04817	0.067878	0.894347
CG1288	9.69623	5.20555	1.68105	1.26367	7.45089	1.47236	5.06051	2.33928	1e-06
CG12880	2.00498	1.02331	1.80557	1.70109	1.51415	1.75333	0.863583	-0.211594	0.996057
CG12883	4.24005	4.58266	3.01966	3.37789	4.41135	3.19877	1.37908	0.463702	0.549761
CG12885	4.37152	4.71614	4.17149	4.05832	4.54383	4.11491	1.10424	0.143048	0.942254
CG12895	5.45618	5.87293	5.26106	7.46051	5.66455	6.36079	0.890543	-0.167243	0.832941
CG12896	3.05678	3.20341	8.00055	7.2661	3.13009	7.63333	0.410057	-1.28611	0.001139
CG12898	1.57769	1.82417	1.5254	0.899149	1.70093	1.21227	1.40309	0.488608	0.731184
CG12902	9.79483	8.7204	3.29984	2.06561	9.25762	2.68273	3.45083	1.78694	8.9e-05
CG12907	8.51296	5.38351	3.48662	1.31227	6.94824	2.39945	2.89577	1.53394	0.090603
CG12909	2.03785	3.11443	1.8367	1.94411	2.57614	1.8904	1.36275	0.446516	0.758117
CG1291	11.4383	12.1463	11.7985	9.72053	11.7923	10.7595	1.09599	0.132229	0.856066
CG12910	8.0528	9.96618	7.06664	7.55771	9.00949	7.31217	1.23212	0.301144	0.650855
CG12911	0.69024	1.37925	1.30748	1.57959	1.03474	1.44354	0.716812	-0.480333	0.73188
CG12912	97.1923	94.8566	116.366	136.015	96.0245	126.19	0.76095	-0.394127	0.000786
CG12913	16.5658	15.3052	19.9236	16.1604	15.9355	18.042	0.883245	-0.179115	0.746077
CG12914	0.854583	1.02331	0.498089	0.947752	0.938948	0.722921	1.29883	0.377208	0.944084
CG12917	10.4522	13.1696	1.74331	0.947752	11.8109	1.34553	8.77787	3.13387	0
CG12920	0.493028	0.533902	0.093392	0.121507	0.513465	0.10745	4.77868	2.25661	0.355393
CG12923	1.54482	2.44705	0.622611	0.218712	1.99594	0.420661	4.74476	2.24634	0.079998
CG12926	11.1424	12.1463	10.3976	11.4459	11.6444	10.9218	1.06616	0.092425	0.963682
CG12929	2.49801	1.46823	2.52157	2.30863	1.98312	2.4151	0.821134	-0.284311	0.929785
CG12934	0.493028	0.622886	0.093392	0.194411	0.557957	0.143902	3.87736	1.95508	0.422666
CG12935	2.26793	1.82417	2.17914	2.18712	2.04605	2.18313	0.937209	-0.093557	1
CG12942	14.3307	15.2607	12.0787	11.7375	14.7957	11.9081	1.24249	0.313235	0.431431
CG12945	50.3875	49.297	39.5981	33.5358	49.8422	36.567	1.36304	0.446829	0.010843
CG12947	5.2261	5.07207	2.80175	3.6452	5.14909	3.22348	1.59737	0.6757	0.243225
CG12948	9.79483	9.12083	7.40907	6.95018	9.45783	7.17963	1.31732	0.397601	0.35848
CG12950	108.565	114.522	125.238	123.208	111.543	124.223	0.897929	-0.155326	0.280678
CG12951	0.032869	0.177967	0.062261	0.048603	0.105418	0.055432	1.90176	0.927333	0.999127
CG12963	2.20219	1.02331	0.871656	0.631835	1.61275	0.751745	2.14535	1.10121	0.280678
CG12964	1.57769	1.02331	2.2414	1.62819	1.3005	1.93479	0.672165	-0.573112	0.718648
CG12970	0.887451	0.756362	1.05844	0.753341	0.821906	0.90589	0.907292	-0.140362	1
CG12971	0	0.311443	0.217914	0.097205	0.155721	0.157559	0.988334	-0.01693	1
CG12974	1.01893	1.6462	0.529219	0.656136	1.33256	0.592677	2.24838	1.16888	0.405767
CG12975	7.06674	6.5403	6.41289	9.40461	6.80352	7.90876	0.860252	-0.217169	0.780105
CG12983	11.3725	8.14201	1.68105	1.33657	9.75727	1.50881	6.46685	2.69306	0
CG12984	0.394423	0.400427	0.186783	0.121507	0.397425	0.154145	2.57825	1.36639	0.685169
CG12985	1.01893	2.09112	0.217914	0.315917	1.55502	0.266915	5.82589	2.54248	0.023109
CG12986	0.065737	0.177967	0	0.024301	0.121852	0.01215	10.0284	3.32603	0.803365
CG1299	41.25	37.2842	41.7149	44.3013	39.2671	43.0081	0.913016	-0.131288	0.721855
CG12990	4.17431	2.98095	4.45167	1.36088	3.57763	2.90627	1.231	0.299835	0.831249
CG12991	104.358	98.0156	69.7013	77.4483	101.187	73.5748	1.37529	0.459734	0.000453
CG12992	24.4542	22.8688	16.686	16.5249	23.6615	16.6054	1.42492	0.510886	0.035828
CG12994	3.15538	3.20341	5.16767	6.12394	3.1794	5.6458	0.563144	-0.828425	0.088128
CG12995	0	0.088984	0.996178	0.923451	0.044492	0.959815	0.046355	-4.43114	0.098589
CG12998	0.098606	0.044492	0.56035	1.02066	0.071549	0.790503	0.09051	-3.46577	0.059047
CG13000	0.394423	0.177967	0.093392	0.072904	0.286195	0.083148	3.442	1.78325	0.653474
CG13001	7.75698	8.7204	8.09394	9.45322	8.23869	8.77358	0.939034	-0.09075	0.910448
CG13002	0.098606	0.266951	0.124522	0.097205	0.182779	0.110864	1.64868	0.721308	0.981798
CG13003	27.1494	27.8964	33.0295	41.288	27.5229	37.1587	0.740685	-0.433068	0.031298
CG13004	17.5847	16.0171	13.1994	13.39	16.8009	13.2947	1.26373	0.337686	0.295417
CG13005	5.81774	5.25004	5.04315	4.00972	5.53389	4.52644	1.22257	0.289918	0.670231
CG13008	10.2879	9.87719	4.8875	2.86756	10.0825	3.87753	2.60025	1.37865	0.003338
CG13010	1.7749	1.02331	0.155653	0.170109	1.39911	0.162881	8.58975	3.10262	0.005752
CG13012	6.57371	6.40683	5.97707	5.56501	6.49027	5.77104	1.12463	0.169448	0.854594
CG13014	6.01495	5.07207	3.54888	3.30498	5.54351	3.42693	1.61763	0.693882	0.166094
CG13016	7.5269	8.14201	6.50629	6.82867	7.83446	6.66748	1.17502	0.232691	0.766492
CG13018	1.70917	1.60171	1.68105	2.23572	1.65544	1.95839	0.845306	-0.242454	0.905876
CG13021	0.986057	0.400427	0.249044	0.607533	0.693242	0.428289	1.61863	0.694775	0.782248
CG13022	0.591634	0.622886	1.43201	1.26367	0.60726	1.34784	0.450544	-1.15026	0.367075
CG13023	1.08466	0.756362	1.33861	1.21507	0.920512	1.27684	0.72093	-0.472069	0.849381
CG13024	9.10459	8.63142	10.9891	10.5711	8.86801	10.7801	0.822629	-0.281687	0.578669
CG13025	13.6076	12.3242	11.3315	9.1859	12.9659	10.2587	1.26389	0.337874	0.342772
CG13026	0.328686	0.48941	0.373567	0.486027	0.409048	0.429797	0.951725	-0.071384	1
CG13028	0.23008	0.088984	0.217914	0.194411	0.159532	0.206162	0.773817	-0.369936	1
CG13029	0.92032	1.0678	0.186783	0.072904	0.994062	0.129844	7.65584	2.93656	0.037901
CG13031	0.065737	0.222459	0.155653	0.097205	0.144098	0.126429	1.13976	0.188724	1
CG13032	6.2779	3.51486	1.40088	0.850547	4.89638	1.12571	4.34959	2.12088	0.000397
CG13033	0.032869	0	0.062261	0.097205	0.016435	0.079733	0.206116	-2.27847	0.959252
CG13038	0.131474	0.088984	0.249044	0.121507	0.110229	0.185276	0.594946	-0.749169	0.981798
CG13039	0.295817	0.044492	0	0.048603	0.170154	0.024302	7.00186	2.80774	0.68672
CG1304	0	0.044492	0	0	0.022246	0	NA	NA	NA
CG13040	0.197211	0.088984	0	0.072904	0.143097	0.036452	3.92564	1.97293	0.84641
CG13041	0.065737	0.133476	0.031131	0.048603	0.099607	0.039867	2.49849	1.32106	0.973679
CG13042	0.131474	0.355935	0.093392	0.072904	0.243704	0.083148	2.93098	1.55138	0.809538
CG13043	0.164343	0.044492	0.031131	0.097205	0.104418	0.064168	1.62725	0.702437	0.994532
CG13044	0.361554	0.222459	0.342436	0.145808	0.292007	0.244122	1.19615	0.258399	0.988122
CG13045	0.197211	0.355935	0.435828	0.36452	0.276573	0.400174	0.691132	-0.532966	0.928414
CG13046	0.032869	0.044492	0.653742	0.850547	0.038681	0.752144	0.051427	-4.28134	0.030907
CG13047	0.23008	0.044492	0.217914	0.072904	0.137286	0.145409	0.944137	-0.082932	1
CG13048	0.065737	0.088984	0.155653	0.243013	0.07736	0.199333	0.388096	-1.36551	0.856066
CG13049	0.361554	0.133476	0.093392	0.072904	0.247515	0.083148	2.97681	1.57377	0.73577
CG13050	0.032869	0	0	0	0.016435	0	NA	NA	NA
CG13051	0.197211	0.088984	0.155653	0.291616	0.143097	0.223634	0.639873	-0.644143	0.974024
CG13053	0.131474	0.222459	0.062261	0.097205	0.176967	0.079733	2.21949	1.15023	0.929785
CG13054	1.44622	1.91315	2.58384	2.43013	1.67968	2.50698	0.670001	-0.577764	0.531914
CG13055	7.88846	6.94073	15.4408	14.678	7.41459	15.0594	0.492357	-1.02222	0.000287
CG13056	0.361554	0.088984	0.186783	0.097205	0.225269	0.141994	1.58646	0.665815	0.919498
CG13058	0.197211	0	0.062261	0.097205	0.098605	0.079733	1.2367	0.30649	1
CG13059	0.065737	0.133476	0	0.097205	0.099607	0.048602	2.0494	1.0352	0.999046
CG13060	0	0.177967	0	0.218712	0.088984	0.109356	0.813707	-0.297419	0.99892
CG13062	0.098606	0.133476	0.155653	0.194411	0.116041	0.175032	0.662969	-0.592986	0.983311
CG13063	0.065737	0	0	0.048603	0.032869	0.024302	1.35254	0.435673	1
CG13064	0	0	0	0	0	0	NA	NA	NA
CG13065	0.065737	0.044492	0.217914	0	0.055115	0.108957	0.505837	-0.983255	1
CG13066	0	0	0.031131	0.072904	0	0.052017	0	-inf	0.962426
CG13067	2.59662	1.91315	2.92627	5.61361	2.25488	4.26994	0.528083	-0.921163	0.194364
CG13068	0	0.044492	0.062261	0.218712	0.022246	0.140486	0.158349	-2.65882	0.772994
CG13069	0.065737	0	0.124522	0.36452	0.032869	0.244521	0.13442	-2.89518	0.598434
CG1307	17.9134	18.2417	17.6199	16.5492	18.0775	17.0846	1.05812	0.081504	0.926787
CG13070	0	0	0	0	0	0	NA	NA	NA
CG13071	1.57769	0.845345	3.45549	5.73511	1.21152	4.5953	0.263643	-1.92334	0.012501
CG13073	1.08466	1.0678	0.778264	0.972053	1.07623	0.875159	1.22976	0.298375	0.943448
CG13074	0.624503	0.756362	0.311306	0.194411	0.690433	0.252858	2.73051	1.44917	0.470655
CG13075	1.18327	0.667378	0.311306	0.097205	0.925323	0.204255	4.53022	2.17958	0.137572
CG13077	13.5418	13.659	31.6286	36.1604	13.6004	33.8945	0.401257	-1.3174	0
CG13078	0.098606	0.222459	0.062261	0.024301	0.160533	0.043281	3.70906	1.89105	0.835303
CG13081	0.197211	0.266951	0.124522	0.024301	0.232081	0.074412	3.11888	1.64103	0.761646
CG13082	4.43726	4.04876	6.07046	7.2661	4.24301	6.66828	0.636297	-0.652227	0.165587
CG13083	0.032869	0.177967	0.031131	0.024301	0.105418	0.027716	3.80351	1.92733	0.930931
CG13084	0.262949	0.044492	0.093392	0.243013	0.15372	0.168203	0.9139	-0.129892	1
CG13085	2.76096	2.22459	3.14419	2.38153	2.49278	2.76286	0.902245	-0.148408	0.9883
CG13086	4.96315	3.20341	8.03168	8.55407	4.08328	8.29288	0.492384	-1.02214	0.057433
CG13088	6.14642	4.8941	3.86019	2.81895	5.52026	3.33957	1.65298	0.725074	0.127959
CG1309	40.9871	40.0872	48.7505	44.6415	40.5371	46.696	0.868107	-0.204055	0.395318
CG13090	8.25001	6.0064	7.50246	6.53706	7.12821	7.01976	1.01545	0.022117	0.984343
CG13091	5.88347	11.5679	11.5494	3.23208	8.72568	7.39076	1.18062	0.239545	1
CG13096	16.763	16.462	9.96178	8.16525	16.6125	9.06351	1.8329	0.874125	0.001233
CG13097	14.6265	14.8603	11.1759	10.0608	14.7434	10.6183	1.38849	0.473515	0.143576
CG13101	5.752	6.22886	5.16767	3.40219	5.99043	4.28493	1.39802	0.483388	0.463947
CG13102	0.164343	0	0.093392	0.048603	0.082172	0.070998	1.15739	0.210875	1
CG13108	5.752	4.62715	6.50629	6.46415	5.18958	6.48522	0.800216	-0.321539	0.672553
CG1311	37.01	33.1909	25.6204	25.4678	35.1005	25.5441	1.37411	0.458499	0.022353
CG13110	1.01893	0.756362	0.093392	0	0.887644	0.046696	19.0091	4.24862	0.154022
CG13113	0.032869	0	0.031131	0	0.016435	0.015565	NA	NA	NA
CG13114	0.197211	0.133476	0.342436	0.218712	0.165344	0.280574	0.589304	-0.762915	0.94473
CG13116	20.1813	20.0658	14.6314	14.7266	20.1236	14.679	1.37091	0.455134	0.103716
CG13117	22.252	16.7734	15.8766	23.5237	19.5127	19.7001	0.990487	-0.01379	1
CG13123	2.00498	1.91315	2.14801	2.01701	1.95907	2.08251	0.940724	-0.088157	1
CG13124	298.808	292.623	216.326	242.576	295.716	229.451	1.2888	0.366024	0.000122
CG13126	7.13248	7.6526	6.94211	6.12394	7.39254	6.53302	1.13156	0.178319	0.842771
CG13127	0.69024	0.622886	0.155653	0.121507	0.656563	0.13858	4.7378	2.24422	0.240846
CG13131	2.16933	1.6462	1.15183	0.583232	1.90776	0.867532	2.19907	1.13689	0.228934
CG13133	7.13248	5.69496	3.98471	3.25638	6.41372	3.62054	1.77148	0.824954	0.057433
CG13135	2.3994	1.73518	1.93009	2.26002	2.06729	2.09506	0.986747	-0.019248	1
CG13137	0.821714	0.48941	0.529219	0.486027	0.655562	0.507623	1.29144	0.368975	0.919848
CG13138	0.361554	0.133476	0.155653	0.097205	0.247515	0.126429	1.95774	0.969187	0.853681
CG1314	7.95419	6.05089	6.44402	4.49575	7.00254	5.46989	1.2802	0.356368	0.491621
CG13144	1.84064	2.1801	1.36974	0.631835	2.01037	1.00079	2.00878	1.00632	0.401312
CG13148	5.06176	3.2479	3.70454	4.20413	4.15483	3.95433	1.0507	0.071356	0.973679
CG1315	5.55479	4.58266	6.56855	5.17618	5.06872	5.87237	0.863149	-0.212319	0.875626
CG13151	6.63945	5.69496	6.41289	5.4678	6.1672	5.94035	1.03819	0.054069	0.973679
CG13154	0.427291	1.0678	0.186783	0.072904	0.747548	0.129844	5.75729	2.52539	0.163243
CG13155	0.197211	0.222459	0	0.024301	0.209835	0.01215	17.2695	4.11015	0.500943
CG13157	0.098606	0	0.093392	0.097205	0.049303	0.095299	0.517352	-0.950782	1
CG13159	0	0.044492	0.062261	0.024301	0.022246	0.043281	0.513986	-0.9602	1
CG1316	75.1704	74.4349	79.414	90.887	74.8026	85.1505	0.878476	-0.186926	0.271889
CG13160	0.361554	0.088984	0.280175	0.170109	0.225269	0.225142	1.00056	0.000812	1
CG13163	5.62052	5.42801	5.13654	6.63426	5.52427	5.8854	0.938639	-0.091358	0.956047
CG13164	44.3726	29.943	10.242	5.24909	37.1578	7.74552	4.79733	2.26223	0.000705
CG13168	6.67232	3.42587	2.36592	1.26367	5.0491	1.8148	2.78218	1.47622	0.073245
CG1317	188.238	186.866	189.461	157.57	187.552	173.515	1.0809	0.112229	0.477405
CG13170	0	0	0	0.097205	0	0.048602	0	-inf	0.968516
CG13171	0	0	0	0.024301	0	0.01215	NA	NA	NA
CG13175	5.58766	5.25004	4.17149	3.79101	5.41885	3.98125	1.36109	0.444764	0.461946
CG13177	1.05179	1.33476	1.18296	0.72904	1.19328	0.956001	1.24819	0.319843	0.912221
CG13185	149.881	155.455	101.641	80.7776	152.668	91.2094	1.67381	0.743139	0
CG13186	1.34761	0.311443	0.093392	0.097205	0.829527	0.095299	8.70451	3.12176	0.055006
CG13192	9.95918	10.3666	10.0863	9.59903	10.1629	9.84266	1.03253	0.04619	0.999127
CG13193	1.74203	2.00213	2.55271	1.7254	1.87208	2.13905	0.875194	-0.192325	0.953947
CG13196	0.755977	1.37925	0.217914	0.243013	1.06761	0.230463	4.63246	2.21178	0.122106
CG13197	25.7032	25.3604	22.0716	23.4265	25.5318	22.749	1.12233	0.16649	0.669941
CG13198	0.23008	0.133476	0.031131	0.170109	0.181778	0.10062	1.80658	0.85326	0.956047
CG13202	0.262949	0.355935	0	0.121507	0.309442	0.060753	5.09341	2.34863	0.699998
CG13203	1.80777	2.09112	2.11688	1.67679	1.94944	1.89684	1.02774	0.039469	1
CG13204	23.3038	20.1548	25.7138	22.503	21.7293	24.1084	0.901316	-0.149896	0.792242
CG13215	0.46016	0.444919	0.653742	0.801944	0.452539	0.727843	0.621754	-0.685584	0.798994
CG13216	0.032869	0	0	0	0.016435	0	NA	NA	NA
CG13217	0	0.044492	0	0.024301	0.022246	0.01215	NA	NA	NA
CG13218	0	0.177967	0	0.048603	0.088984	0.024302	3.66168	1.87251	0.974024
CG13220	18.6036	18.7756	22.3829	28.5784	18.6896	25.4806	0.733482	-0.447166	0.068876
CG13223	0.032869	0	0	0.024301	0.016435	0.01215	NA	NA	NA
CG13226	0.164343	0.088984	0.031131	0.024301	0.126664	0.027716	4.57005	2.19221	0.833468
CG13227	0.065737	0.133476	0.031131	0.024301	0.099607	0.027716	3.59383	1.84552	0.931616
CG13228	0.065737	0.044492	0.155653	0.072904	0.055115	0.114278	0.482283	-1.05205	0.986377
CG13229	10.5837	13.3476	9.86839	7.50911	11.9656	8.68875	1.37714	0.461674	0.281576
CG13230	0	0.133476	0.062261	0.048603	0.066738	0.055432	1.20396	0.267788	1
CG13231	0.262949	0.177967	0.124522	0.097205	0.220458	0.110864	1.98855	0.991716	0.888943
CG13239	0.098606	0.222459	0.031131	0	0.160533	0.015565	10.3135	3.36646	0.67257
CG1324	9.23607	6.62929	1.61879	0.874848	7.93268	1.24682	6.36233	2.66956	5e-06
CG13243	3.38546	2.26909	0.622611	0.291616	2.82727	0.457113	6.18506	2.62879	0.001434
CG13244	0.887451	0.845345	0.404697	0.218712	0.866398	0.311704	2.77955	1.47485	0.351285
CG13245	8.44722	5.73945	3.45549	2.16282	7.09333	2.80916	2.52508	1.33633	0.013136
CG13247	0.657371	0.444919	0.56035	0.534629	0.551145	0.547489	1.00668	0.0096	1
CG13248	39.4094	39.9537	59.8641	45.9781	39.6815	52.9211	0.749825	-0.415374	0.024367
CG13250	0.657371	0.48941	0.093392	0.048603	0.573391	0.070998	8.07625	3.01369	0.149524
CG13251	4.96315	4.18223	1.68105	1.8712	4.57269	1.77613	2.57453	1.36431	0.00991
CG13252	42.1375	42.3118	22.1027	23.9854	42.2246	23.0441	1.83234	0.87369	2e-06
CG13255	6.96814	7.51912	10.3042	8.67558	7.24363	9.4899	0.763299	-0.389679	0.385344
CG13258	2.23506	2.13561	0.435828	0.267315	2.18533	0.351572	6.21591	2.63597	0.001634
CG13272	2.23506	1.46823	3.7668	2.98906	1.85165	3.37793	0.54816	-0.867331	0.260395
CG13280	7.19822	5.73945	2.55271	2.40583	6.46883	2.47927	2.60917	1.38359	0.001205
CG13282	0.788846	1.33476	0.747133	0.583232	1.0618	0.665183	1.59625	0.67469	0.758919
CG13283	17.1574	18.2862	15.8455	14.2892	17.7218	15.0673	1.17617	0.2341	0.564814
CG13284	15.6783	18.1082	13.8842	12.3937	16.8932	13.139	1.28574	0.362596	0.304178
CG13285	0.591634	0.978821	0.186783	0.534629	0.785227	0.360706	2.17692	1.12229	0.671404
CG13287	0.624503	1.42374	0.840525	1.02066	1.02412	0.93059	1.10051	0.138168	1
CG13288	0.92032	1.0678	1.08957	0.923451	0.994062	1.00651	0.987633	-0.017954	1
CG13293	56.3039	56.3267	67.5222	70.8141	56.3153	69.1681	0.814179	-0.296581	0.06534
CG13295	16.9602	16.462	16.9973	14.3378	16.7111	15.6675	1.06661	0.093027	0.881109
CG13296	0	0.044492	0.031131	0.097205	0.022246	0.064168	0.346683	-1.52831	0.981798
CG13297	0	0	0.031131	0	0	0.015565	NA	NA	NA
CG13298	21.4632	18.1972	17.4954	27.9465	19.8302	22.721	0.87277	-0.196326	0.745402
CG13299	0	0	0.093392	0	0	0.046696	0	-inf	0.983881
CG13300	22.3178	23.6252	26.8034	30.9842	22.9715	28.8938	0.795031	-0.330917	0.147144
CG13305	56.9941	77.7718	8.28073	7.63062	67.3829	7.95567	8.4698	3.08233	0
CG13306	1.11753	0.533902	0.809394	0.826245	0.825717	0.81782	1.00966	0.013864	1
CG13308	0.164343	0.177967	0	0	0.171155	0	inf	inf	0.455407
CG13309	2.13646	1.33476	0.684872	0.291616	1.73561	0.488244	3.55479	1.82977	0.07782
CG13310	0.262949	0.355935	0.186783	0.340219	0.309442	0.263501	1.17435	0.231859	1
CG13311	0.065737	0.044492	0	0	0.055115	0	inf	inf	0.919845
CG13312	0.197211	0.044492	0	0.121507	0.120852	0.060753	1.98922	0.992202	0.967373
CG13313	0.164343	0.133476	0.093392	0.072904	0.14891	0.083148	1.7909	0.840682	0.963682
CG13314	1.97211	3.06994	1.18296	0.218712	2.52103	0.700837	3.59717	1.84686	0.257255
CG13315	240.368	219.078	258.975	269.72	229.723	264.348	0.869018	-0.202543	0.294835
CG13318	5.752	5.38351	6.13272	4.83596	5.56776	5.48434	1.01521	0.021778	1
CG13319	4.37152	3.42587	3.11306	4.34994	3.8987	3.7315	1.04481	0.063237	0.997847
CG13321	0.953188	1.29026	0.498089	0.291616	1.12173	0.394853	2.84087	1.50633	0.266637
CG13322	25.8347	22.5574	20.2349	22.3329	24.196	21.2839	1.13682	0.185008	0.567514
CG13323	1.28187	1.33476	0.404697	0.534629	1.30831	0.469663	2.78564	1.47801	0.234271
CG13324	0.164343	0.088984	0.031131	0.072904	0.126664	0.052017	2.43502	1.28394	0.932806
CG13325	7.03387	7.29666	8.06281	8.45686	7.16527	8.25984	0.867483	-0.205093	0.756919
CG13326	3.71415	2.66951	0.871656	0.461725	3.19183	0.66669	4.78757	2.25929	0.001414
CG13330	5.55479	4.44918	2.80175	1.48238	5.00199	2.14207	2.33512	1.2235	0.061802
CG13331	0.262949	0.266951	0.093392	0.097205	0.26495	0.095299	2.78021	1.47519	0.777486
CG13332	0.723108	0.400427	0.435828	0.291616	0.561767	0.363722	1.5445	0.627138	0.821663
CG13334	2.66235	2.22459	1.05844	0.704739	2.44347	0.881589	2.77167	1.47076	0.050052
CG13337	18.505	12.2798	10.74	8.79708	15.3924	9.76856	1.57571	0.655998	0.07304
CG13339	5.752	4.98309	4.98089	7.50911	5.36754	6.245	0.859495	-0.21844	0.821663
CG13344	26.1305	29.0532	31.4107	30.8384	27.5918	31.1246	0.886498	-0.173812	0.5243
CG13358	1.38048	1.24577	0.031131	0.097205	1.31313	0.064168	20.4639	4.35501	0.000956
CG13359	1.38048	1.0678	0.342436	0.072904	1.22414	0.20767	5.89465	2.55941	0.151916
CG13360	17.2889	15.8391	27.7996	23.2078	16.564	25.5037	0.649474	-0.622656	0.007215
CG13361	0.361554	0.578394	0.031131	0.048603	0.469974	0.039867	11.7887	3.55933	0.18681
CG13362	0.361554	0.978821	0.062261	0.024301	0.670187	0.043281	15.4845	3.95275	0.056175
CG13364	13.0488	11.7459	11.0202	15.0182	12.3973	13.0192	0.952233	-0.070613	0.969632
CG13365	4.83168	4.67164	3.95358	4.47145	4.75166	4.21251	1.12799	0.173751	0.897965
CG13366	111.359	114.833	99.9913	98.4933	113.096	99.2423	1.13959	0.188522	0.254646
CG13367	22.2191	20.4218	19.2698	17.4241	21.3205	18.3469	1.16207	0.216699	0.502285
CG13369	19.754	18.1082	19.799	19.1737	18.9311	19.4864	0.971503	-0.041709	1
CG13373	1.34761	1.95764	1.89896	1.31227	1.65263	1.60562	1.02928	0.041632	1
CG13375	47.6266	47.2503	87.2901	88.2138	47.4385	87.752	0.540597	-0.887374	0
CG13376	1.28187	1.69069	1.15183	1.31227	1.48628	1.23205	1.20635	0.270646	0.952542
CG13377	7.49403	7.38565	9.30804	6.92588	7.43984	8.11696	0.91658	-0.125667	0.933663
CG13380	2.20219	2.13561	1.96122	1.23937	2.1689	1.6003	1.35531	0.438625	0.703494
CG13384	78.6216	73.5005	73.1257	70.0364	76.0611	71.5811	1.06259	0.087581	0.710962
CG13385	1.87351	1.0678	0.249044	0.267315	1.47066	0.25818	5.69625	2.51001	0.017194
CG13386	0.394423	0.088984	0.342436	0.145808	0.241704	0.244122	0.990092	-0.014366	1
CG1339	0.427291	0.533902	0	0.145808	0.480597	0.072904	6.59219	2.72076	0.586507
CG13390	4.96315	5.07207	4.91863	4.59295	5.01761	4.75579	1.05505	0.077316	0.98546
CG13392	2.9253	3.06994	3.79793	3.25638	2.99762	3.52715	0.84987	-0.234687	0.860773
CG13397	20.8058	19.6209	23.3479	21.2637	20.2134	22.3058	0.906193	-0.14211	0.783243
CG13398	30.1405	29.4091	27.3949	25.8323	29.7748	26.6136	1.11878	0.161928	0.625549
CG1340	5.62052	4.9386	1.18296	0.534629	5.27956	0.858795	6.14764	2.62003	0.000554
CG13403	0.032869	0.133476	0.062261	0.048603	0.083173	0.055432	1.50044	0.585383	1
CG13404	10.5508	10.5446	13.2616	15.4556	10.5477	14.3586	0.734589	-0.444991	0.163125
CG13405	8.21714	7.56362	1.40088	1.40948	7.89038	1.40518	5.61522	2.48934	0
CG13407	0.525897	0.088984	0.093392	0.170109	0.307441	0.13175	2.33351	1.2225	0.756343
CG13408	6.08068	6.36233	5.94594	4.15553	6.22151	5.05073	1.2318	0.300772	0.677756
CG13409	34.9393	34.3032	34.586	31.8833	34.6213	33.2347	1.04172	0.058968	0.921831
CG13423	0.197211	0.667378	0.093392	0.145808	0.432295	0.1196	3.61451	1.8538	0.590783
CG13426	0.131474	0.088984	0.093392	0.072904	0.110229	0.083148	1.3257	0.406753	1
CG13427	0	0	0	0	0	0	NA	NA	NA
CG13428	0.69024	1.0678	1.36974	2.13852	0.879022	1.75413	0.501116	-0.996785	0.296979
CG13430	8.97312	9.38778	10.5844	10.0608	9.18045	10.3226	0.889357	-0.169165	0.796272
CG13436	7.26395	7.43014	2.89514	2.72175	7.34705	2.80844	2.61605	1.38739	0.000736
CG13437	0.821714	0.444919	0.591481	0.413123	0.633316	0.502302	1.26083	0.334372	0.92358
CG13438	0	0.044492	0.062261	0.072904	0.022246	0.067583	0.329167	-1.60311	0.979653
CG1344	41.8088	43.9135	34.7728	35.1397	42.8611	34.9563	1.22614	0.294119	0.192086
CG13442	4.66734	3.11443	0.965047	0.583232	3.89088	0.774139	5.02607	2.32943	5.1e-05
CG13443	0.032869	0.133476	0.186783	0.072904	0.083173	0.129844	0.640555	-0.642605	0.994606
CG13445	0.098606	0.088984	0.062261	0.097205	0.093795	0.079733	1.17636	0.234326	1
CG13449	2.16933	1.60171	1.77444	1.02066	1.88552	1.39755	1.34916	0.432061	0.702722
CG13454	0.131474	0.222459	0	0.024301	0.176967	0.01215	14.5644	3.86437	0.613298
CG13455	1.87351	2.00213	0.466958	0.340219	1.93782	0.403589	4.80148	2.26348	0.011829
CG13457	4.14144	2.84748	1.18296	0.631835	3.49446	0.907398	3.85108	1.94526	0.005049
CG13458	5.45618	6.49581	3.73567	4.05832	5.976	3.89699	1.53349	0.616817	0.273109
CG13460	0.394423	0.355935	0.342436	0.218712	0.375179	0.280574	1.33718	0.419197	0.960512
CG13461	0.262949	0.088984	0.124522	0.243013	0.175966	0.183768	0.957546	-0.062586	1
CG13463	0.164343	0.222459	0.031131	0.097205	0.193401	0.064168	3.01398	1.59167	0.849905
CG13465	0	0	0	0.072904	0	0.036452	0	-inf	0.997748
CG13471	1.38048	1.0678	0.217914	0.291616	1.22414	0.254765	4.80499	2.26453	0.063633
CG13473	4.20718	4.58266	1.86783	1.94411	4.39492	1.90597	2.30587	1.20531	0.032407
CG13474	0.065737	0.044492	0.031131	0.097205	0.055115	0.064168	0.85891	-0.219421	1
CG13476	2.00498	1.42374	0.498089	0.850547	1.71436	0.674318	2.54236	1.34617	0.180777
CG13477	2.9253	1.33476	0.716003	0.656136	2.13003	0.686069	3.10468	1.63445	0.06015
CG13481	0.46016	0.48941	0.124522	0.145808	0.474785	0.135165	3.51263	1.81255	0.505164
CG13482	0.69024	0.934329	1.05844	1.09356	0.812285	1.076	0.754912	-0.40562	0.856066
CG13484	2.72809	1.95764	2.36592	2.74605	2.34287	2.55599	0.916619	-0.125606	0.994305
CG13488	1.64343	1.15679	0.965047	0.704739	1.40011	0.834893	1.67699	0.745875	0.547835
CG13492	23.4024	27.5849	8.40525	4.54435	25.4937	6.4748	3.93737	1.97723	0
CG13494	0.624503	0.133476	0.124522	0.194411	0.378989	0.159467	2.37661	1.2489	0.696633
CG13500	0.427291	0.044492	0.280175	0.218712	0.235891	0.249443	0.945671	-0.080589	1
CG13501	2.79383	1.69069	0.591481	0.36452	2.24226	0.478	4.69092	2.22987	0.004367
CG13502	1.80777	1.02331	1.21409	1.09356	1.41554	1.15383	1.22683	0.294929	0.858907
CG13506	84.4722	94.9901	91.8351	93.9489	89.7312	92.892	0.965973	-0.049946	0.883852
CG13510	1.51195	1.33476	1.1207	1.43378	1.42335	1.27724	1.1144	0.156267	0.984343
CG13511	1.51195	1.33476	1.1207	1.43378	1.42335	1.27724	1.1144	0.156267	0.984343
CG13516	4.53586	4.04876	4.10923	4.17983	4.29231	4.14453	1.03566	0.050545	0.999143
CG13526	0.69024	0.756362	0.435828	0.340219	0.723301	0.388023	1.86407	0.898453	0.701661
CG13527	0.92032	0.756362	0.404697	0.194411	0.838341	0.299554	2.79863	1.48472	0.347142
CG13531	69.8128	71.5429	59.1792	49.6476	70.6779	54.4134	1.2989	0.377296	0.019239
CG13532	14.6594	14.8603	18.6783	19.6112	14.7598	19.1448	0.770959	-0.375273	0.193135
CG13538	0.723108	0.444919	0.217914	0.121507	0.584013	0.16971	3.44124	1.78293	0.381361
CG13539	1.41335	0.934329	0.902786	0.36452	1.17384	0.633653	1.85249	0.889469	0.55162
CG1354	45.8188	45.6042	47.692	41.7254	45.7115	44.7087	1.02243	0.032001	0.973679
CG13540	0.098606	0.177967	0	0.048603	0.138287	0.024302	5.69049	2.50855	0.827866
CG13541	1.80777	0.934329	0.155653	0.145808	1.37105	0.15073	9.09604	3.18524	0.004964
CG13544	2.43227	1.77967	0.404697	0.243013	2.10597	0.323855	6.50282	2.70107	0.001406
CG13545	0.328686	0.133476	0.186783	0.145808	0.231081	0.166295	1.38958	0.474646	0.967373
CG13551	34.5777	29.6761	26.461	35.6987	32.1269	31.0798	1.03369	0.047804	0.957707
CG13557	0.262949	0.311443	0.124522	0.072904	0.287196	0.098713	2.9094	1.54072	0.735985
CG13558	2.8267	2.75849	0.031131	0.145808	2.7926	0.088469	31.5657	4.98029	0.000681
CG13559	2.00498	2.1801	1.24522	2.11422	2.09254	1.67972	1.24577	0.317036	0.891772
CG13560	0.098606	0.177967	0.124522	0.024301	0.138287	0.074412	1.8584	0.894058	0.967373
CG13561	0.558766	0.311443	0	0.048603	0.435105	0.024302	17.9045	4.16225	0.148583
CG13562	1.64343	2.00213	1.30748	0.753341	1.82278	1.03041	1.76898	0.822919	0.445207
CG13563	2.69522	2.93646	2.52157	3.42649	2.81584	2.97403	0.94681	-0.078853	0.97809
CG13564	0.328686	0.355935	0.155653	0.048603	0.342311	0.102128	3.35179	1.74493	0.614782
CG13566	0.262949	0.044492	0.062261	0.072904	0.15372	0.067583	2.27455	1.18558	0.892095
CG13575	2.59662	2.714	0.933917	0.607533	2.65531	0.770725	3.44521	1.78459	0.013974
CG13577	1.01893	0.71187	0.404697	0.145808	0.865398	0.275253	3.14401	1.65261	0.26074
CG13578	2.79383	2.31358	2.05462	1.8469	2.5537	1.95076	1.30908	0.388555	0.721196
CG13579	45.26	46.7164	30.757	37.5699	45.9882	34.1634	1.34613	0.428812	0.036344
CG1358	128.187	122.931	133.55	150.814	125.559	142.182	0.883087	-0.179372	0.21358
CG13581	1.31474	0.667378	0.217914	0.097205	0.991061	0.157559	6.29007	2.65307	0.047548
CG13585	64.521	57.261	74.3709	100.559	60.891	87.4649	0.696176	-0.522475	0.008387
CG13587	1.249	1.73518	0.996178	0.315917	1.49209	0.656048	2.27437	1.18547	0.517047
CG13589	0	0	0	0	0	0	NA	NA	NA
CG13590	0	0	0	0	0	0	NA	NA	NA
CG13594	36.7471	37.9071	47.6609	49.1616	37.3271	48.4112	0.771041	-0.37512	0.033273
CG13599	0.427291	0.222459	0.062261	0.194411	0.324875	0.128336	2.53145	1.33996	0.754727
CG1360	5.06176	5.29453	2.92627	3.79101	5.17814	3.35864	1.54174	0.624558	0.30367
CG13601	12.753	12.4577	12.6079	10.1094	12.6054	11.3586	1.10976	0.150251	0.783917
CG13603	34.9722	35.9049	27.5194	25.8566	35.4385	26.688	1.32788	0.409127	0.059685
CG13604	31.7839	32.7905	33.372	34.0462	32.2872	33.7091	0.95782	-0.062174	0.905106
CG13605	26.4921	29.3646	27.3949	23.791	27.9283	25.5929	1.09125	0.125984	0.800175
CG13606	6.24503	4.62715	9.3703	16.3062	5.43609	12.8382	0.423429	-1.23981	0.005514
CG13607	149.848	146.423	207.641	183.572	148.135	195.607	0.757312	-0.40104	8e-05
CG13609	2.56375	2.49154	3.48662	2.43013	2.52765	2.95838	0.854403	-0.227012	0.914124
CG13611	3.4512	2.75849	0.435828	0.388821	3.10485	0.412324	7.5301	2.91267	2.8e-05
CG13613	0	0.044492	0.031131	0	0.022246	0.015565	NA	NA	NA
CG13614	0.164343	0.088984	0.062261	0.121507	0.126664	0.091884	1.37851	0.463114	1
CG13615	0.032869	0	0.093392	0	0.016435	0.046696	0.351943	-1.50659	1
CG13616	0.032869	0.133476	0.093392	0.194411	0.083173	0.143902	0.577981	-0.790907	0.960556
CG13617	0.953188	0.800853	0.280175	0.315917	0.87702	0.298046	2.94257	1.55707	0.332952
CG13618	5.39044	4.49368	7.34681	5.5164	4.94206	6.43161	0.768402	-0.380066	0.596075
CG13622	0.394423	0.222459	0.124522	0.121507	0.308441	0.123014	2.50736	1.32617	0.750456
CG13623	3.35259	3.38138	2.73949	4.44714	3.36699	3.59332	0.937014	-0.093858	0.968516
CG13625	13.509	12.6357	12.4211	12.7096	13.0723	12.5653	1.04035	0.057067	0.970633
CG13627	1.87351	1.60171	0.965047	0.996355	1.73761	0.980701	1.7718	0.825217	0.458477
CG13630	12.8845	11.8793	11.7051	10.1094	12.3819	10.9072	1.1352	0.182949	0.710888
CG13631	88.5479	80.2188	82.8695	103.086	84.3834	92.9779	0.907564	-0.139929	0.639869
CG13634	0.23008	0.133476	0.124522	0.145808	0.181778	0.135165	1.34486	0.427453	0.995333
CG13639	0.164343	0.311443	0.311306	0.72904	0.237893	0.520173	0.457334	-1.12868	0.650855
CG13640	0.098606	0	0.031131	0.097205	0.049303	0.064168	0.768341	-0.380182	1
CG13641	0.558766	1.02331	0.217914	0.583232	0.791039	0.400573	1.97477	0.981684	0.72589
CG13643	0.525897	0.934329	1.77444	3.23208	0.730113	2.50326	0.291665	-1.77762	0.016986
CG13646	1.54482	1.77967	0.902786	0.850547	1.66225	0.876667	1.8961	0.923036	0.431346
CG13650	49.007	53.9241	64.5025	60.8262	51.4656	62.6644	0.821289	-0.284038	0.078198
CG13653	0	0	0.093392	0.121507	0	0.10745	0	-inf	0.764147
CG13654	41.513	40.5766	44.0497	36.7193	41.0448	40.3845	1.01635	0.023396	0.981874
CG13658	1.6763	2.00213	1.77444	1.26367	1.83922	1.51906	1.21076	0.275916	0.894764
CG13659	1.74203	1.73518	5.2922	3.88821	1.73861	4.5902	0.378765	-1.40063	0.009599
CG13663	3.54981	3.20341	2.77062	2.57594	3.37661	2.67328	1.2631	0.336964	0.731014
CG13667	11.1753	11.7903	9.96178	6.05103	11.4828	8.00641	1.4342	0.520251	0.304306
CG13670	5.29184	7.51912	8.84108	8.94289	6.40548	8.89198	0.720366	-0.473198	0.34544
CG13671	19.1952	21.0002	17.2775	14.7023	20.0977	15.9899	1.2569	0.329871	0.29908
CG13674	0.098606	0.133476	0	0.218712	0.116041	0.109356	1.06113	0.085598	1
CG13675	1.31474	0.800853	0.778264	0.826245	1.0578	0.802255	1.31853	0.398932	0.850613
CG13676	2.69522	3.2924	3.3621	2.74605	2.99381	3.05408	0.980267	-0.028753	1
CG13678	0.394423	0.355935	0.217914	0.437424	0.375179	0.327669	1.14499	0.195339	1
CG13679	0.788846	1.37925	0.342436	0.874848	1.08405	0.608642	1.78109	0.832761	0.769974
CG1368	0.427291	0.133476	0.155653	0.072904	0.280384	0.114278	2.45351	1.29485	0.74764
CG13685	58.1445	63.3564	59.8329	62.2843	60.7504	61.0586	0.994953	-0.0073	0.98995
CG13689	1.6763	1.77967	1.99236	1.55529	1.72799	1.77382	0.97416	-0.037769	1
CG13690	0.197211	0.177967	0.311306	0.194411	0.187589	0.252858	0.741876	-0.43075	0.999046
CG13692	0.46016	0.311443	0.186783	0.243013	0.385802	0.214898	1.79527	0.844204	0.845262
CG13693	3.51694	4.18223	1.74331	0.583232	3.84958	1.16327	3.30927	1.72652	0.091347
CG13694	1.11753	1.02331	1.96122	0.972053	1.07042	1.46664	0.729847	-0.454334	0.849905
CG13698	42.269	39.7312	29.325	28.87	41.0001	29.0975	1.40906	0.494733	0.008679
CG13699	1.249	0.889837	1.80557	2.23572	1.06942	2.02065	0.529247	-0.917987	0.371967
CG13700	6.77092	3.78181	1.58766	0.923451	5.27637	1.25555	4.20242	2.07122	0.001546
CG13704	4.70021	4.49368	6.87985	14.5079	4.59694	10.6939	0.429867	-1.21804	0.001896
CG13705	0.361554	0.177967	0.155653	0.072904	0.269761	0.114278	2.36056	1.23913	0.781815
CG13707	12.0299	10.4556	10.2731	11.13	11.2427	10.7015	1.05057	0.071174	0.947004
CG13708	6.31076	6.36233	3.26871	3.45079	6.33655	3.35975	1.88602	0.915344	0.048838
CG1371	77.274	75.2802	85.0798	70.2794	76.2771	77.6796	0.981945	-0.026286	1
CG13711	1.47908	1.1123	1.15183	1.02066	1.29569	1.08624	1.19282	0.254374	0.919498
CG13712	0	0.044492	0.062261	0.097205	0.022246	0.079733	0.279005	-1.84164	0.954215
CG13713	1.38048	0.578394	0.809394	0.680437	0.979437	0.744915	1.31483	0.394875	0.838256
CG13716	0.788846	1.77967	0.653742	0.72904	1.28426	0.691391	1.8575	0.893364	0.621025
CG13720	0.361554	0.044492	0.311306	0.218712	0.203023	0.265009	0.766099	-0.384397	1
CG13721	0	0.088984	0.031131	0.024301	0.044492	0.027716	1.60528	0.682825	1
CG13722	2.20219	1.82417	2.33479	5.3949	2.01318	3.86484	0.520896	-0.940934	0.220038
CG13723	0.821714	1.24577	0.124522	0.048603	1.03374	0.086563	11.9422	3.57799	0.013326
CG13724	0.394423	0.71187	0.933917	0.194411	0.553146	0.564164	0.980471	-0.028453	1
CG13725	2.20219	0.756362	0.622611	0.194411	1.47928	0.408511	3.62115	1.85645	0.229841
CG13727	0	0.044492	0.062261	0	0.022246	0.031131	0.714601	-0.48479	1
CG13728	0.23008	0.133476	0.280175	0.072904	0.181778	0.17654	1.02967	0.042185	1
CG13731	0.69024	2.13561	1.96122	0.704739	1.41292	1.33298	1.05997	0.084027	1
CG13733	3.4512	2.1801	0.684872	0.267315	2.81565	0.476094	5.91407	2.56415	0.00856
CG13737	0.821714	1.95764	0.871656	1.57959	1.38968	1.22562	1.13386	0.181238	1
CG13738	0.164343	0.088984	0.124522	0.072904	0.126664	0.098713	1.28314	0.359685	1
CG13739	169.076	167.823	205.462	250.741	168.45	228.101	0.738486	-0.437358	5e-06
CG13741	7.06674	7.69709	7.93829	10.6197	7.38192	9.27899	0.795552	-0.329972	0.45934
CG13742	5.39044	5.65047	1.71218	1.50668	5.52046	1.60943	3.43006	1.77824	0.000229
CG13743	63.3377	64.6912	90.2164	88.4811	64.0144	89.3487	0.716456	-0.48105	0.000201
CG13744	0	0.044492	0.031131	0.097205	0.022246	0.064168	0.346683	-1.52831	0.981798
CG13747	2.95817	1.69069	0.280175	0.437424	2.32443	0.358799	6.47836	2.69563	0.00086
CG13748	0.164343	0.044492	0.124522	0.121507	0.104418	0.123014	0.848822	-0.236466	1
CG13749	0.657371	0.355935	0.155653	0.121507	0.506653	0.13858	3.65604	1.87028	0.417916
CG13751	9.99204	6.58479	5.72802	8.23815	8.28842	6.98309	1.18693	0.247232	0.810041
CG13759	3.05678	3.8263	3.79793	3.96112	3.44154	3.87952	0.887104	-0.172826	0.879488
CG13760	18.505	16.9514	19.6122	18.6391	17.7282	19.1257	0.926931	-0.109465	0.888281
CG13766	10.6165	12.5912	11.0202	9.28311	11.6039	10.1517	1.14305	0.19289	0.775843
CG13771	0.23008	0.311443	0.062261	0.072904	0.270761	0.067583	4.00638	2.0023	0.676682
CG13773	2.89243	2.00213	2.2414	3.42649	2.44728	2.83394	0.863561	-0.21163	0.920481
CG13775	3.22112	3.95978	3.89132	3.01336	3.59045	3.45234	1.04	0.056588	1
CG13784	364.742	371.996	305.204	308.408	368.369	306.806	1.20066	0.263826	0.006402
CG13786	0.624503	0.667378	0.653742	0.413123	0.645941	0.533432	1.21091	0.276096	0.970123
CG13793	2.95817	3.78181	4.32715	4.00972	3.36999	4.16843	0.808455	-0.306761	0.710888
CG13794	8.97312	8.40896	12.3277	11.9806	8.69104	12.1541	0.715069	-0.483846	0.183301
CG13795	21.7261	19.9324	23.7526	20.4617	20.8292	22.1072	0.942194	-0.085904	0.9387
CG13796	14.9223	13.57	14.6002	13.9976	14.2462	14.2989	0.996313	-0.00533	1
CG13801	0.164343	0.088984	0.093392	0.048603	0.126664	0.070998	1.78406	0.835165	0.967373
CG13806	0.098606	0.044492	0	0	0.071549	0	inf	inf	0.845624
CG13807	7.19822	5.73945	5.82141	6.99878	6.46883	6.4101	1.00916	0.013159	1
CG13810	0.525897	0.133476	0.124522	0.243013	0.329687	0.183768	1.79404	0.84321	0.848006
CG13813	0.493028	0.71187	0.031131	0.048603	0.602449	0.039867	15.1116	3.91759	0.079162
CG13827	6.31076	5.42801	4.35828	3.83961	5.86939	4.09894	1.43193	0.517957	0.317166
CG13829	0.295817	0.266951	0.093392	0.024301	0.281384	0.058847	4.78166	2.25751	0.567389
CG13833	18.6365	19.7544	23.2857	19.5383	19.1954	21.412	0.896482	-0.157654	0.71279
CG13837	0.295817	0.311443	0	0.048603	0.30363	0.024302	12.4944	3.64321	0.36932
CG13838	0.755977	0.355935	0.124522	0.024301	0.555956	0.074412	7.47134	2.90137	0.153452
CG13840	1.08466	0.934329	1.5254	2.60024	1.0095	2.06282	0.489377	-1.03098	0.260395
CG13841	6.83666	5.42801	4.66958	4.47145	6.13233	4.57051	1.34172	0.42408	0.422994
CG13842	1.249	2.04663	0.217914	0.218712	1.64782	0.218313	7.54795	2.91608	0.005882
CG13843	6.70519	5.07207	1.46314	1.06926	5.88863	1.2662	4.65064	2.21743	2e-06
CG13847	1.249	0.533902	0.373567	0.388821	0.891454	0.381194	2.33858	1.22564	0.420215
CG13850	20.3456	19.0425	23.4102	19.4654	19.6941	21.4378	0.918663	-0.122393	0.854223
CG13855	2.66235	1.51272	1.02731	0.534629	2.08754	0.780968	2.67301	1.41847	0.08307
CG13856	6.14642	4.13774	7.5336	11.3001	5.14208	9.41686	0.546051	-0.872893	0.152003
CG13857	0.361554	0.444919	0.093392	0.194411	0.403236	0.143902	2.80218	1.48655	0.685926
CG13862	0.032869	0	0.093392	0.024301	0.016435	0.058847	0.279274	-1.84025	1
CG13865	22.9094	24.9154	24.8422	24.2041	23.9124	24.5232	0.975095	-0.036385	0.968516
CG13868	471.927	452.304	435.579	421.968	462.116	428.774	1.07776	0.108038	0.304652
CG13869	0.986057	2.13561	0.466958	0.243013	1.56083	0.354986	4.39689	2.13648	0.05041
CG1387	5.68626	3.2479	0.871656	0.680437	4.46708	0.776046	5.75621	2.52512	1.3e-05
CG13870	3.41833	2.80299	1.33861	2.06561	3.11066	1.70211	1.82753	0.869893	0.239929
CG13871	0.788846	1.1123	0.622611	0.291616	0.950571	0.457113	2.07951	1.05624	0.530541
CG13872	3.91136	1.55722	0.778264	0.340219	2.73429	0.559242	4.88928	2.28962	0.028064
CG13875	1.97211	1.73518	2.55271	2.47874	1.85365	2.51572	0.736826	-0.440604	0.723811
CG13876	7.5269	8.05303	5.44785	6.19684	7.78996	5.82234	1.33794	0.420017	0.440592
CG13877	6.57371	5.96191	8.06281	12.7096	6.26781	10.3862	0.603475	-0.728635	0.077875
CG13884	0.657371	0.355935	0.342436	0.243013	0.506653	0.292724	1.73082	0.791454	0.782066
CG13887	67.3477	67.7166	60.6735	61.6282	67.5321	61.1508	1.10435	0.143203	0.548546
CG13890	7.75698	7.69709	8.12508	10.644	7.72704	9.38453	0.82338	-0.280369	0.564814
CG13891	1.84064	1.55722	1.15183	0.607533	1.69893	0.879682	1.9313	0.94957	0.341441
CG13893	40.0339	43.2016	32.2201	33.3657	41.6178	32.7929	1.26911	0.343814	0.120885
CG13894	7.75698	6.18437	6.97325	9.59903	6.97067	8.28614	0.841246	-0.249401	0.735499
CG13895	35.498	34.1697	23.4724	19.9028	34.8339	21.6876	1.60617	0.683621	0.000461
CG13896	4.00997	3.55935	2.55271	2.33293	3.78466	2.44282	1.5493	0.631617	0.347527
CG13898	2.26793	1.86866	0.809394	0.777643	2.06829	0.793519	2.60649	1.38211	0.109
CG13900	78.4244	79.1955	72.6898	65.322	78.81	69.0059	1.14207	0.191658	0.29908
CG13901	5.39044	5.20555	4.20263	3.5966	5.298	3.89961	1.3586	0.442116	0.472302
CG13902	7.49403	5.96191	4.98089	6.26974	6.72797	5.62532	1.19602	0.258237	0.701658
CG13905	0.46016	0.667378	0.062261	0.340219	0.563769	0.20124	2.80148	1.48619	0.708961
CG13907	124.046	127.603	123.339	116.841	125.824	120.09	1.04775	0.067294	0.821729
CG13912	10.1564	8.94286	9.33917	10.5468	9.54963	9.94297	0.96044	-0.058233	0.992664
CG13917	758.475	765.838	702.648	682.26	762.157	692.454	1.10066	0.13837	0.153946
CG13919	2.59662	1.86866	2.70836	1.70109	2.23264	2.20472	1.01266	0.01815	0.998464
CG13920	19.3596	20.1103	23.6592	20.9477	19.735	22.3035	0.884837	-0.176516	0.648347
CG13921	47.8566	49.03	52.0503	41.0936	48.4433	46.5719	1.04018	0.056838	0.931616
CG13924	6.57371	6.76276	3.26871	2.08991	6.66824	2.67931	2.48879	1.31544	0.008509
CG13926	2.62948	2.75849	1.99236	3.40219	2.69399	2.69727	0.998784	-0.001756	1
CG13928	282.768	276.205	293.748	353.05	279.487	323.399	0.864217	-0.210534	0.038407
CG13930	0.361554	0.800853	0.217914	0.170109	0.581203	0.194012	2.99572	1.5829	0.529077
CG13931	1.08466	1.33476	1.27635	0.972053	1.20971	1.1242	1.07606	0.105758	1
CG13933	56.3039	55.3034	58.7434	54.3135	55.8036	56.5284	0.987178	-0.018618	1
CG13937	46.7391	47.0279	54.6964	59.1008	46.8835	56.8986	0.823983	-0.279313	0.117132
CG1394	8.11854	5.29453	1.18296	0.704739	6.70653	0.94385	7.10551	2.82894	0
CG13946	0.328686	0.177967	0.249044	0.145808	0.253327	0.197426	1.28314	0.359685	0.978982
CG13947	0.361554	0.533902	0.217914	0.170109	0.447728	0.194012	2.30774	1.20648	0.725311
CG13949	0.427291	0.311443	0.031131	0.024301	0.369367	0.027716	13.3269	3.73627	0.236014
CG13950	3.38546	2.98095	1.5254	1.62819	3.18321	1.57679	2.01879	1.01349	0.139316
CG13954	97.5539	91.8312	108.708	103.937	94.6925	106.322	0.890618	-0.167122	0.358274
CG13955	0.197211	0.088984	0.280175	0.340219	0.143097	0.310197	0.461312	-1.11618	0.850308
CG13962	0.525897	0.667378	0.342436	0.388821	0.596638	0.365629	1.63181	0.706475	0.845667
CG13965	1.05179	0.667378	0.996178	1.99271	0.859586	1.49444	0.575188	-0.797895	0.567389
CG13970	0.69024	0.48941	0.591481	0.36452	0.589825	0.478	1.23394	0.303276	0.949056
CG13972	0.262949	0.355935	0.093392	0.048603	0.309442	0.070998	4.35851	2.12383	0.584354
CG13978	8.44722	5.25004	2.21027	1.19077	6.84863	1.70052	4.02738	2.00984	0.003698
CG13982	8.77591	9.16532	11.0825	8.16525	8.97061	9.62386	0.932122	-0.101409	0.945577
CG13983	0.032869	0	0.031131	0.024301	0.016435	0.027716	NA	NA	NA
CG13984	2.59662	1.73518	2.27253	1.55529	2.1659	1.91391	1.13166	0.178445	0.890344
CG13989	1.84064	0.311443	0.280175	0.194411	1.07604	0.237293	4.53466	2.18099	0.105638
CG13991	9.8277	6.18437	1.86783	0.874848	8.00604	1.37134	5.83811	2.5455	0.001235
CG13992	2.62948	2.49154	0.093392	0.121507	2.56052	0.10745	23.83	4.57471	0
CG13993	3.9771	3.95978	4.35828	9.0644	3.96844	6.71134	0.591303	-0.75803	0.17
CG13994	4.86455	4.04876	3.48662	5.61361	4.45665	4.55011	0.979459	-0.029942	1
CG13995	54.5618	55.7483	71.6937	82.9161	55.1551	77.3049	0.713474	-0.487067	0.000322
CG13996	0.394423	0.48941	0.093392	0.243013	0.441917	0.168203	2.62729	1.39358	0.693472
CG13998	0	0	0	0.048603	0	0.024302	0	-inf	1
CG13999	4.37152	4.27122	8.34299	7.70352	4.32137	8.02326	0.538605	-0.892699	0.025467
CG14000	0.657371	0.889837	0.56035	0.145808	0.773604	0.353079	2.19102	1.1316	0.676584
CG14005	10.4522	8.85388	8.80995	13.1713	9.65304	10.9906	0.878297	-0.187219	0.823357
CG14006	1.80777	1.51272	0.653742	0.486027	1.66025	0.569885	2.91331	1.54266	0.114575
CG14007	0.098606	0.177967	0.031131	0.024301	0.138287	0.027716	4.98942	2.31887	0.824908
CG14011	2.3008	1.33476	0.342436	0.291616	1.81778	0.317026	5.73384	2.5195	0.005852
CG14013	1.1504	0.533902	0.186783	0.145808	0.842151	0.166295	5.06418	2.34033	0.120347
CG14014	0.065737	0	0.031131	0.048603	0.032869	0.039867	0.824464	-0.278472	1
CG14015	20.5757	21.2671	31.8154	29.9635	20.9214	30.8895	0.677299	-0.562135	0.005941
CG14017	0.657371	0.934329	0.280175	0.340219	0.79585	0.310197	2.56563	1.35931	0.491997
CG1402	13.3118	14.5488	20.2037	21.3366	13.9303	20.7702	0.670689	-0.576285	0.017177
CG14020	1.01893	0.266951	0.280175	0.291616	0.642939	0.285895	2.24886	1.16919	0.565325
CG14022	3.18825	2.40256	2.11688	1.99271	2.79541	2.05479	1.36043	0.444064	0.629699
CG14024	25.8018	26.0722	39.0377	37.5456	25.937	38.2916	0.677355	-0.562016	0.002404
CG14034	2.56375	3.73732	2.49044	1.02066	3.15053	1.75555	1.79461	0.843672	0.515758
CG14036	0.197211	0.133476	0	0.048603	0.165344	0.024302	6.80389	2.76636	0.727725
CG14040	11.7341	11.4789	11.7051	11.4945	11.6065	11.5998	1.00058	0.00083	1
CG14042	37.0757	36.1274	48.3769	43.8639	36.6016	46.1204	0.793609	-0.3335	0.089804
CG14043	27.0508	24.6485	27.1458	21.9927	25.8497	24.5693	1.05211	0.07329	0.862182
CG14044	2.62948	1.46823	1.30748	1.45808	2.04886	1.38278	1.48169	0.567247	0.591895
CG14050	4.76594	5.65047	0.996178	0.753341	5.2082	0.87476	5.95387	2.57383	1e-06
CG14052	0.657371	0.71187	0.124522	0.097205	0.684621	0.110864	6.17533	2.62652	0.160633
CG14053	1.84064	1.86866	0.342436	0.170109	1.85465	0.256273	7.23701	2.85539	0.002261
CG14054	0.92032	0.889837	0.093392	0.097205	0.905079	0.095299	9.4973	3.24752	0.036883
CG14057	1.47908	1.1123	1.1207	0.874848	1.29569	0.997774	1.29858	0.376937	0.835607
CG14062	0.262949	0.48941	0.280175	0.218712	0.376179	0.249443	1.50808	0.592708	0.945507
CG14069	0.131474	0.044492	0.186783	0.024301	0.087983	0.105542	0.833628	-0.262524	1
CG1407	30.6992	32.8795	27.7685	25.6136	31.7894	26.691	1.19101	0.252189	0.369136
CG14070	0.69024	0.622886	0.404697	0.194411	0.656563	0.299554	2.1918	1.13212	0.589481
CG14071	0.821714	0.355935	0.373567	0.024301	0.588824	0.198934	2.9599	1.56555	0.666352
CG14072	0.986057	0.400427	0.466958	0.121507	0.693242	0.294233	2.3561	1.2364	0.550853
CG14073	187.285	189.402	147.465	169.21	188.343	158.338	1.1895	0.25036	0.03912
CG14074	3.38546	5.38351	5.07428	4.81166	4.38449	4.94297	0.887015	-0.17297	0.889683
CG14075	0.69024	0.400427	0.311306	0.388821	0.545333	0.350063	1.55781	0.639522	0.84641
CG14077	4.00997	2.75849	0.933917	0.340219	3.38423	0.637068	5.3122	2.40931	0.012992
CG14079	0.723108	1.15679	0.186783	0.340219	0.939948	0.263501	3.56715	1.83477	0.262828
CG14082	25.9333	28.8307	30.9438	28.1409	27.382	29.5424	0.926873	-0.109557	0.762187
CG14085	0.591634	0.845345	0.280175	0.315917	0.71849	0.298046	2.41067	1.26943	0.564607
CG14086	0.558766	0.48941	0.622611	0.534629	0.524088	0.57862	0.905755	-0.142808	1
CG14088	0.032869	0	0	0.024301	0.016435	0.01215	NA	NA	NA
CG14089	1.01893	0.978821	1.24522	1.26367	0.998873	1.25445	0.796267	-0.328677	0.908655
CG1409	0.262949	0.133476	0.062261	0.048603	0.198213	0.055432	3.57578	1.83826	0.759541
CG14095	0.164343	0	0.186783	0.267315	0.082172	0.227049	0.36191	-1.46629	0.887937
CG14096	0	0	0	0	0	0	NA	NA	NA
CG14100	5.78487	7.29666	7.87603	7.16889	6.54077	7.52246	0.869498	-0.201745	0.749797
CG14102	9.10459	10.945	8.43638	5.66221	10.0248	7.04929	1.4221	0.508022	0.340324
CG14103	10.5837	9.25431	10.8334	12.4666	9.91899	11.65	0.851415	-0.232066	0.673959
CG14104	1.6763	0.978821	0.840525	2.01701	1.32756	1.42877	0.929163	-0.105996	1
CG14105	5.29184	4.13774	3.98471	6.58566	4.71479	5.28519	0.892077	-0.16476	0.930931
CG14106	0.986057	0.934329	0.404697	0.243013	0.960193	0.323855	2.96488	1.56797	0.280836
CG14107	0.295817	0.177967	0.342436	0.315917	0.236892	0.329176	0.719651	-0.474631	0.981883
CG14109	22.1205	23.9811	17.9001	17.3998	23.0508	17.6499	1.306	0.385158	0.17581
CG14110	0.23008	0.444919	0.062261	0.097205	0.337499	0.079733	4.23286	2.08163	0.597985
CG14111	0.065737	0.044492	0.093392	0.097205	0.055115	0.095299	0.578335	-0.790022	1
CG14113	0.92032	0.222459	0.155653	0.170109	0.571389	0.162881	3.50802	1.81066	0.379006
CG14115	0.164343	0.088984	0.217914	0.194411	0.126664	0.206162	0.614386	-0.702782	0.977366
CG14117	4.63447	4.09325	3.17532	3.5723	4.36386	3.37381	1.29345	0.371227	0.642205
CG14118	0.394423	0.48941	0.280175	0.218712	0.441917	0.249443	1.77161	0.825061	0.842001
CG14120	1.44622	3.33689	0.902786	0.558931	2.39155	0.730859	3.27225	1.71028	0.054262
CG14125	7.72411	3.33689	0.280175	0.461725	5.5305	0.37095	14.909	3.89811	0
CG14130	3.81275	3.91528	3.45549	4.20413	3.86402	3.82981	1.00893	0.012829	1
CG14131	3.51694	2.98095	3.48662	2.60024	3.24894	3.04343	1.06753	0.094272	0.960556
CG14132	14.9881	16.2395	19.9858	27.0474	15.6138	23.5166	0.663948	-0.590858	0.016985
CG14135	5.68626	5.82843	5.32332	5.15188	5.75735	5.2376	1.09923	0.136497	0.926815
CG14137	0.887451	0.934329	0.684872	0.656136	0.91089	0.670504	1.35851	0.442031	0.885378
CG14141	1.97211	0.934329	6.63081	10.887	1.45322	8.7589	0.165914	-2.5915	0.002361
CG14142	16.763	15.7946	4.01584	4.66586	16.2788	4.34085	3.75014	1.90694	0
CG14143	0.821714	0.222459	0.155653	0.291616	0.522087	0.223634	2.33455	1.22315	0.619987
CG14147	0.032869	0.133476	0	0.145808	0.083173	0.072904	1.14084	0.190101	1
CG14151	0.361554	0.400427	0.373567	0.097205	0.380991	0.235386	1.61858	0.694726	0.875666
CG14153	7.4283	6.71827	5.1988	9.23451	7.07328	7.21665	0.980133	-0.02895	1
CG14154	1.93925	2.26909	0.280175	0.388821	2.10417	0.334498	6.29051	2.65318	0.002917
CG1416	46.8048	44.2694	38.6019	37.3268	45.5371	37.9644	1.19947	0.262397	0.200498
CG14160	0.328686	1.29026	0.280175	0.267315	0.809475	0.273745	2.95704	1.56415	0.445024
CG14164	4.37152	4.22673	3.48662	2.96476	4.29912	3.22569	1.33278	0.414433	0.573422
CG14174	2.76096	1.69069	1.1207	0.826245	2.22582	0.973473	2.28648	1.19313	0.12701
CG1418	13.4761	9.16532	8.15621	9.113	11.3207	8.6346	1.31109	0.390764	0.44182
CG14182	4.93028	5.73945	5.10541	4.47145	5.33487	4.78843	1.11412	0.1559	0.922299
CG14183	12.1285	9.34329	4.20263	3.81531	10.7359	4.00897	2.67797	1.42114	1.8e-05
CG14184	11.1424	9.61024	8.90334	14.9453	10.3763	11.9243	0.870182	-0.20061	0.805449
CG14185	0.295817	0	0.186783	0.243013	0.147908	0.214898	0.688272	-0.538949	1
CG14186	205.922	194.207	254.99	199.004	200.064	226.997	0.881352	-0.18221	0.175616
CG14187	0	0	0.217914	0.048603	0	0.133259	0	-inf	0.685036
CG14190	0.986057	0.934329	0.093392	0.170109	0.960193	0.13175	7.28796	2.86552	0.05543
CG14191	0.295817	0.088984	0.124522	0.145808	0.192401	0.135165	1.42345	0.509389	0.973536
CG14194	29.1544	28.2968	30.29	31.3487	28.7256	30.8194	0.932064	-0.1015	0.8277
CG14195	0.493028	0.355935	0.342436	0.048603	0.424481	0.19552	2.17105	1.11839	0.77997
CG14196	19.9512	19.176	19.0519	12.0292	19.5636	15.5405	1.25888	0.332137	0.403878
CG14200	281.059	296.761	274.073	274.945	288.91	274.509	1.05246	0.073764	0.745894
CG14204	0.262949	0.133476	0.031131	0.024301	0.198213	0.027716	7.15155	2.83826	0.618215
CG14205	0.23008	0.266951	0.031131	0.072904	0.248516	0.052017	4.77756	2.25627	0.663538
CG14207	89.5997	84.4455	73.8105	88.8457	87.0226	81.3281	1.07002	0.097636	0.686644
CG1421	0.262949	0	0.031131	0	0.131474	0.015565	8.44664	3.07838	0.707489
CG14210	3.35259	3.42587	1.96122	2.38153	3.38923	2.17138	1.56087	0.642348	0.420332
CG14212	1.70917	1.55722	0.871656	0.510328	1.63319	0.690992	2.36354	1.24095	0.215158
CG14215	104.785	109.494	105.533	85.565	107.14	95.5488	1.12131	0.165184	0.393031
CG14218	0.328686	0.222459	0.124522	0.243013	0.275572	0.183768	1.49957	0.584548	0.958633
CG14219	0.164343	0.133476	0.031131	0.024301	0.14891	0.027716	5.37269	2.42564	0.777885
CG14220	12.753	13.9704	13.1371	11.0328	13.3617	12.0849	1.10565	0.144895	0.829557
CG14221	2.99104	3.87079	1.86783	1.23937	3.43092	1.5536	2.20836	1.14298	0.080482
CG14223	8.64443	10.0107	7.34681	9.74483	9.32755	8.54582	1.09147	0.126279	0.958988
CG14227	0.493028	0.622886	0.062261	0.024301	0.557957	0.043281	12.8914	3.68834	0.103419
CG14229	8.28288	7.6526	6.87985	6.43985	7.96774	6.65985	1.19638	0.25868	0.662436
CG14230	9.89344	10.2776	7.4402	6.17254	10.0855	6.80637	1.48178	0.567329	0.136792
CG14231	9.36754	9.03185	9.02786	6.19684	9.19969	7.61235	1.20852	0.273244	0.661469
CG14232	30.0419	30.3879	29.8853	34.678	30.2149	32.2817	0.935977	-0.095455	0.806088
CG14234	51.8666	49.7419	56.502	60.1215	50.8042	58.3117	0.871253	-0.198837	0.347501
CG14237	0.098606	0.355935	0.124522	0.145808	0.22727	0.135165	1.68143	0.749686	0.974024
CG14238	0.558766	0.845345	0.249044	0.145808	0.702056	0.197426	3.55604	1.83027	0.340673
CG14244	0.131474	0.088984	0	0.024301	0.110229	0.01215	9.07185	3.1814	0.815162
CG14245	0.525897	0.48941	0.498089	0.340219	0.507653	0.419154	1.21114	0.276365	0.976296
CG14246	0.69024	0.48941	0.622611	0.753341	0.589825	0.687976	0.857334	-0.222071	0.997748
CG14247	0.131474	0.044492	0.093392	0.072904	0.087983	0.083148	1.05815	0.081547	1
CG14252	3.41833	4.22673	3.98471	3.74241	3.82253	3.86356	0.98938	-0.015403	1
CG14253	11.6683	11.6124	8.68543	8.84568	11.6404	8.76556	1.32797	0.409218	0.30175
CG14257	2.79383	2.84748	5.22993	5.90522	2.82065	5.56758	0.506621	-0.981021	0.040753
CG14258	0.164343	0.355935	0.653742	0.583232	0.260139	0.618487	0.420605	-1.24946	0.571332
CG14259	20.7729	18.5976	25.8695	24.8603	19.6853	25.3649	0.776084	-0.365716	0.176834
CG14260	1.249	0.355935	0.342436	0.170109	0.80247	0.256273	3.13131	1.64677	0.289362
CG14262	1.51195	1.20128	0.591481	0.145808	1.35662	0.368645	3.68002	1.87971	0.268457
CG14265	0	0.044492	0.062261	0.024301	0.022246	0.043281	0.513986	-0.9602	1
CG14269	0.69024	0.533902	0.217914	0.024301	0.612071	0.121107	5.05394	2.33741	0.407605
CG1427	32.4084	27.9854	29.4806	27.4362	30.1969	28.4584	1.06109	0.085544	0.818031
CG14270	5.2261	3.73732	4.23376	5.4435	4.48171	4.83863	0.926236	-0.110549	0.98052
CG14273	1.01893	0.667378	1.15183	0.850547	0.843152	1.00119	0.842151	-0.24785	0.99001
CG14274	11.504	10.945	23.5347	29.6719	11.2245	26.6033	0.421921	-1.24496	0
CG14275	23.4682	20.1103	37.9793	39.1008	21.7892	38.5401	0.565366	-0.822743	5.3e-05
CG14277	158.131	157.679	122.935	137.643	157.905	130.289	1.21196	0.277345	0.02577
CG1428	0.361554	0.222459	0.249044	0.121507	0.292007	0.185276	1.57607	0.656329	0.908714
CG14280	0.558766	0.355935	0.684872	0.461725	0.45735	0.573299	0.797752	-0.325988	0.992664
CG14282	0.821714	0.266951	0.249044	0.121507	0.544332	0.185276	2.93796	1.55482	0.447849
CG14285	0.887451	1.29026	0.840525	0.801944	1.08886	0.821234	1.32588	0.406949	0.9014
CG14286	1.61056	1.60171	1.27635	1.7254	1.60613	1.50087	1.07013	0.097789	1
CG14291	1.44622	1.37925	1.80557	1.8712	1.41273	1.83839	0.768463	-0.379953	0.8207
CG14292	6.77092	5.82843	3.51775	1.8712	6.29968	2.69448	2.338	1.22527	0.041264
CG14294	0.558766	0.444919	0.062261	0.121507	0.501842	0.091884	5.4617	2.44935	0.31618
CG14297	4.47013	3.38138	0.716003	0.218712	3.92575	0.467357	8.3999	3.07037	0.003716
CG14298	8.51296	8.45345	9.24578	8.96719	8.4832	9.10648	0.931557	-0.102285	0.932907
CG14299	161.845	151.183	130.281	113.098	156.514	121.69	1.28617	0.363083	0.00109
CG14300	0.065737	0.133476	0.155653	0.097205	0.099607	0.126429	0.787844	-0.344018	1
CG14301	1.41335	1.73518	1.43201	2.57594	1.57427	2.00397	0.785572	-0.348185	0.783511
CG14302	0.591634	0.444919	0.684872	0.36452	0.518277	0.524696	0.987765	-0.01776	1
CG14304	2.00498	1.82417	2.70836	2.55164	1.91457	2.63	0.727975	-0.458039	0.694271
CG14305	7.09961	5.11656	2.08575	1.09356	6.10809	1.58965	3.8424	1.94201	0.001406
CG14309	0.197211	0	0.062261	0.145808	0.098605	0.104035	0.947817	-0.07732	1
CG14310	0.361554	0.177967	0.186783	0.340219	0.269761	0.263501	1.02376	0.033872	1
CG14312	1.54482	2.09112	2.17914	3.74241	1.81797	2.96077	0.614019	-0.703645	0.352711
CG14313	0.131474	0.311443	0.404697	0.097205	0.221459	0.250951	0.882477	-0.18037	1
CG14314	19.4911	17.4408	22.881	21.045	18.4659	21.963	0.840776	-0.250206	0.495646
CG14315	0.065737	0.044492	0.249044	0	0.055115	0.124522	0.442608	-1.1759	0.981798
CG14316	2.26793	1.29026	0.280175	0.315917	1.7791	0.298046	5.9692	2.57754	0.005952
CG14317	0.262949	0.133476	0.280175	0.243013	0.198213	0.261594	0.757708	-0.400286	1
CG14321	2.53088	2.84748	4.01584	3.52369	2.68918	3.76977	0.713354	-0.48731	0.528595
CG14322	60.8068	58.7737	54.9454	52.6853	59.7903	53.8154	1.11103	0.151893	0.500864
CG14323	0.131474	0.088984	0.124522	0.121507	0.110229	0.123014	0.896065	-0.158324	1
[truncated: 14,953 more rows]

## Sheet: B.TE
TE	Repo > hTDP-43:S05 (RPM)	Repo > hTDP-43:S06 (RPM)	hTDP-43 / +:S14 (RPM)	hTDP-43 / +:S15 (RPM)	mean Repo > hTDP-43 (RPM)	mean hTDP-43 / + (RPM)	fold change	log2 fold change	adjusted p-value
LTR:17.6	911.478	937.265	929.839	911.446	924.372	920.642	1.00405	0.005833	1
LTR:297	1357.5	1499.73	1248.8	1081.48	1428.62	1165.14	1.22613	0.294114	0.095731
LTR:412	1074.77	1186.2	809.394	625.881	1130.48	717.638	1.57528	0.655612	0.000147
LTR:1731	286.614	316.382	324.225	274.119	301.498	299.172	1.00777	0.011173	1
LTR:roo	1563	1655.36	1585.2	1289.31	1609.18	1437.25	1.11962	0.163013	0.216405
LTR:blood	1119.08	1195.05	1416.41	1186	1157.06	1301.21	0.889224	-0.169381	0.159936
LINE:BS	127.234	148.291	138.624	120.535	137.763	129.579	1.06315	0.088349	0.888943
LTR:copia	4503.85	4811.26	2667.89	1811.37	4657.55	2239.63	2.07961	1.05631	0
LINE:Doc	1998.61	2071.5	2309.2	2463.09	2035.05	2386.14	0.852862	-0.229616	0.000525
DNA:FB	134.663	142.24	141.769	121.385	138.451	131.577	1.05225	0.073475	0.796905
LINE:F-element	2080.94	2165.91	2239.47	2061.31	2123.42	2150.39	0.98746	-0.018206	0.90941
LINE:G-element	69.3527	70.6531	73.2502	81.4581	70.0029	77.3541	0.904966	-0.144064	0.454329
LTR:gypsy	603.828	634.899	420.823	377.667	619.364	399.245	1.55134	0.633513	0
DNA:HB	212.791	225.44	224.825	173.123	219.116	198.974	1.10123	0.139114	0.399951
LTR:HMS-Beagle	1448.48	1443.58	657.073	524.301	1446.03	590.687	2.44805	1.29164	0
DNA:hobo	312.514	313.801	236.188	201.895	313.158	219.041	1.42967	0.515685	0
LINE:I-element	611.717	620.35	570.032	488.481	616.033	529.256	1.16396	0.219042	0.013075
LINE:jockey	919.597	966.586	1512.6	1355.99	943.091	1434.3	0.657529	-0.604874	0
LTR:mdg1	434.785	476.775	432.31	363.232	455.78	397.771	1.14583	0.1964	0.355683
LTR:mdg3	695.828	741.857	310.185	302.454	718.842	306.32	2.34671	1.23064	0
LTR:micropia	531.55	558.551	543.664	458.347	545.051	501.006	1.08791	0.121563	0.319613
DNA:NOF	10.3207	8.49794	7.40907	7.3147	9.40934	7.36189	1.27811	0.354018	0.410464
LTR:opus	2539.66	2639.21	1919.11	1486.08	2589.43	1702.59	1.52088	0.604905	0
DNA:pogo	109.419	124.221	107.712	92.904	116.82	100.308	1.16462	0.219857	0.405964
LTR:springer	4209.12	4700.16	3054.93	2296.94	4454.64	2675.94	1.6647	0.735265	0.00016
LTR:Stalker	311.758	343.878	413.881	332.637	327.818	373.259	0.878259	-0.187281	0.331844
LINE:R1A1-element	188.041	196.031	165.521	110.814	192.036	138.168	1.38988	0.474958	7.6e-05
LINE:R2-element	195.864	179.836	346.483	213.73	187.85	280.107	0.670637	-0.576396	2.4e-05
LTR:Tirant	132.066	139.927	154.657	167.145	135.996	160.901	0.84522	-0.242601	0.030391
LINE:HeT-A	796.898	787.194	304.239	300.413	792.046	302.326	2.61984	1.38948	0
LINE:TART	183.998	195.097	188.122	152.831	189.548	170.477	1.11187	0.152987	0.340339
DNA:S-element	158.262	166.444	157.023	141.264	162.353	149.143	1.08857	0.122438	0.499973
LTR:3S18	744.079	761.701	277.965	240.121	752.89	259.043	2.90643	1.53925	0
DNA:1360	873.285	964.717	908.67	808.505	919.001	858.588	1.07036	0.098101	0.784441
DNA:Bari1	19.4582	34.1253	19.4255	24.6902	26.7917	22.0578	1.21461	0.280498	0.753702
LTR:aurora-element	198.033	213.694	205.68	173.098	205.864	189.389	1.08699	0.120337	0.599246
LTR:Burdock	467.95	507.163	458.833	399.733	487.556	429.283	1.13575	0.18364	0.300079
LTR:flea	1704.83	1741.1	1432.01	1286.05	1722.96	1359.03	1.26779	0.342317	2e-06
DNA:hopper	135.912	145.933	145.847	129.745	140.922	137.796	1.02269	0.03237	0.984813
LINE:Porto1	59.525	61.4433	77.2349	61.6768	60.4841	69.4558	0.870828	-0.19954	0.311682
LTR:GATE	279.153	308.684	236.219	192.612	293.919	214.416	1.37079	0.455007	0.010394
LINE:Helena	8.21714	8.63142	7.34681	10.3038	8.42428	8.82529	0.954562	-0.06709	0.955965
LINE:Circe	46.8706	57.261	52.2993	47.825	52.0658	50.0622	1.04002	0.056615	0.983409
LTR:ZAM	79.4433	83.9561	82.8384	77.7643	81.6997	80.3013	1.01741	0.024907	1
LTR:Idefix	321.783	358.026	416.402	343.354	339.905	379.878	0.894773	-0.160406	0.472687
DNA:Tc1	93.9055	101.085	79.0094	66.6099	97.4955	72.8097	1.33905	0.421206	0.003297
LINE:INE-1	2359.93	2489.23	2510.24	2284.16	2424.58	2397.2	1.01142	0.016385	1
LTR:Transpac	829.011	899.581	926.757	829.599	864.296	878.178	0.984192	-0.022988	0.952542
LINE:Rt1a	373.913	385.344	368.741	281.482	379.628	325.112	1.16769	0.223652	0.035084
LINE:X-element	226.136	235.851	229.183	180.826	230.994	205.005	1.12677	0.172196	0.21167
LINE:Rt1b	885.972	966.096	932.204	664.617	926.034	798.411	1.15985	0.213934	0.331926
LINE:Ivk	106.396	111.452	138.344	123.888	108.924	131.116	0.830743	-0.267526	0.029066
LTR:diver	319.713	332.176	187.811	175.99	325.944	181.9	1.79188	0.841477	0
LTR:Quasimodo	1002.75	1148.65	1156.78	1024.57	1075.7	1090.67	0.986271	-0.019944	0.9883
LTR:Tabor	203.719	218.5	176.199	154.945	211.109	165.572	1.27503	0.350531	0.003982
LINE:Juan	247.665	261.79	233.635	227.315	254.727	230.475	1.10523	0.144345	0.307142
LINE:Penelope	0	0.044492	0.031131	0.024301	0.022246	0.027716	NA	NA	NA
DNA:Tc3	107.743	110.874	111.572	97.4969	109.308	104.534	1.04567	0.064427	0.839996
LTR:rover	303.87	372.352	375.123	263.499	338.111	319.311	1.05888	0.082534	0.98826
LTR:frogger	220.811	227.62	244.468	210.231	224.216	227.35	0.986216	-0.020025	0.967161
LTR:Dm88	236.654	259.788	326.31	265.565	248.221	295.938	0.83876	-0.25367	0.11882
DNA:transib4	9.23607	10.3221	9.96178	8.74848	9.77909	9.35513	1.04532	0.063943	0.9883
DNA:transib3	12.9173	15.0827	11.8296	9.0887	14	10.4592	1.33854	0.420665	0.271547
DNA:transib2	115.927	121.329	108.272	94.3864	118.628	101.329	1.17072	0.227399	0.129854
DNA:transib1	12.1614	15.4387	17.651	13.2442	13.8	15.4476	0.893343	-0.162715	0.802501
LTR:rooA	312.383	337.471	325.159	251.859	324.927	288.509	1.12623	0.171499	0.400618
DNA:mariner2	34.2819	43.4241	32.2824	28.3111	38.853	30.2967	1.28242	0.358864	0.297325
DNA:looper1	44.504	52.6339	55.8482	44.9575	48.569	50.4028	0.963615	-0.053471	0.944082
LINE:jockey2	44.9642	42.7122	57.1868	46.3183	43.8382	51.7526	0.847072	-0.239443	0.301789
LTR:invader5	8.71017	9.16532	8.77882	10.0851	8.93775	9.43193	0.947605	-0.077643	0.940057
LTR:invader4	251.576	241.368	221.587	189.453	246.472	205.52	1.19926	0.262144	0.009832
LTR:invader3	313.5	345.123	331.852	285.808	329.312	308.83	1.06632	0.092642	0.798994
LTR:invader2	518.534	541.154	584.289	529.04	529.844	556.665	0.95182	-0.07124	0.54051
LTR:invader1	191.295	209.913	183.546	146.27	200.604	164.908	1.21646	0.28269	0.149383
LTR:gypsy6	300.879	342.899	337.984	301.434	321.889	319.709	1.00682	0.009803	1
LTR:gypsy5	88.1206	86.9816	86.9476	79.6598	87.5511	83.3037	1.05099	0.071745	0.799029
LTR:gypsy4	425.779	455.819	456.498	410.765	440.799	433.632	1.01653	0.023651	1
LTR:gypsy3	156.52	165.109	160.571	131.3	160.815	145.936	1.10196	0.140066	0.431746
LTR:gypsy2	293.648	319.407	325.657	291.203	306.527	308.43	0.993832	-0.008926	0.990086
LTR:gtwin	204.541	229.4	173.148	142.381	216.971	157.765	1.37528	0.459724	0.019762
LTR:diver2	383.247	407.634	397.101	326.124	395.441	361.613	1.09355	0.129017	0.439217
LINE:baggins	108.828	126.223	85.7647	67.1203	117.526	76.4425	1.53744	0.620529	0.013827
LTR:accord	295.16	300.854	153.536	147.995	298.007	150.766	1.97663	0.983039	0
LTR:Tom1	4.27291	4.49368	6.56855	5.10328	4.3833	5.83591	0.75109	-0.412943	0.518724
LTR:Stalker3	112.476	320.964	94.8548	40.9477	216.72	67.9013	3.1917	1.67432	0.221172
LTR:Stalker2	224.229	266.907	188.682	151.106	245.568	169.894	1.44542	0.531488	0.061229
DNA:S2	16.2699	17.1294	14.6625	11.9563	16.6997	13.3094	1.25473	0.327375	0.337135
LINE:Rt1c	38.9164	43.5575	36.2671	30.8141	41.237	33.5406	1.22946	0.29803	0.198846
LINE:G6	40.1325	41.2884	43.7696	43.7181	40.7105	43.7438	0.930657	-0.103679	0.750767
LINE:G5	202.602	226.33	227.969	211.519	214.466	219.744	0.975981	-0.035075	0.932907
LINE:G4	51.8666	56.8606	52.1126	42.3815	54.3636	47.247	1.15062	0.202417	0.433717
LINE:G3	26.0976	29.4536	35.2709	28.6513	27.7756	31.9611	0.869045	-0.202497	0.45315
LINE:G2	70.6674	75.0133	81.2196	76.938	72.8403	79.0788	0.921111	-0.118554	0.558296
LINE:Doc3-element	753.873	762.19	801.02	821.118	758.032	811.069	0.934608	-0.097567	0.333295
LINE:Doc2-element	263.737	270.644	299.569	291.519	267.191	295.544	0.904064	-0.145504	0.183301
LINE:Cr1a	671.439	770.51	715.38	588.335	720.974	651.858	1.10603	0.145391	0.746973
LTR:Osvaldo	9.49901	9.47677	10.3665	8.69988	9.48789	9.53318	0.99525	-0.00687	1
LTR:accord2	244.444	268.953	287.397	204.423	256.698	245.91	1.04387	0.061944	0.95611
LTR:Stalker4	427.094	467.832	552.381	473.025	447.463	512.703	0.872753	-0.196355	0.227805
LINE:Q-element	3.61554	5.38351	2.52157	2.21142	4.49953	2.3665	1.90135	0.92702	0.136141
LTR:McClintock	170.686	171.694	236.748	199.052	171.19	217.9	0.785637	-0.348066	0.000531
LTR:Max-element	253.384	267.218	220.591	194.289	260.301	207.44	1.25482	0.327485	0.001663
DNA:Bari2	17.0917	16.0616	18.8962	14.1191	16.5766	16.5077	1.00418	0.006013	1
LTR:invader6	607.904	631.473	588.368	526.44	619.689	557.404	1.11174	0.152821	0.134514
DNA:hopper2	114.317	120.261	130.655	108.748	117.289	119.702	0.979846	-0.029374	0.939802
LTR:gypsy9	19.5568	24.1591	22.7564	21.6768	21.8579	22.2166	0.983856	-0.023482	0.988734
LTR:gypsy8	320.337	341.564	346.047	318.275	330.951	332.161	0.996356	-0.005267	0.991905
LTR:gypsy7	130.422	150.427	137.69	157.91	140.425	147.8	0.950098	-0.073852	0.810041
LTR:gypsy12	283.031	303.879	352.616	300.705	293.455	326.66	0.89835	-0.15465	0.250023
LTR:gypsy11	82.6316	91.0303	97.7811	80.8748	86.831	89.328	0.972047	-0.040902	0.912221
LTR:gypsy10	86.7073	93.5664	85.9203	70.5954	90.1368	78.2579	1.15179	0.203881	0.294835
LINE:R1-2	21.6933	23.0468	21.6046	19.8785	22.37	20.7415	1.07851	0.109043	0.856876
RC:Helitron	0	0	0	0	0	0	NA	NA	NA
LINE:G7	10.2221	9.07634	5.13654	4.47145	9.64923	4.80399	2.00859	1.00618	0.00389
LINE:Fw3	26.7221	33.5469	29.3872	27.1203	30.1345	28.2538	1.06657	0.092973	0.942086
LINE:Fw2	116.782	125.867	137.13	143.183	121.325	140.157	0.865636	-0.208168	0.096708
LINE:BS4	0.197211	0	0.186783	0.097205	0.098605	0.141994	0.694434	-0.52609	1
LINE:BS3	42.3676	48.0957	50.1202	43.4508	45.2316	46.7855	0.966788	-0.048729	0.921572
DNA:Tc1-2	137.095	144.91	148.306	128.991	141.002	138.649	1.01698	0.024285	0.997748
LINE:TAHRE	167.63	163.997	147.216	141.604	165.813	144.41	1.14821	0.199388	0.11882
LINE:G5A	69.9114	72.7442	80.9083	73.0741	71.3278	76.9912	0.926441	-0.110229	0.630628
LINE:Doc4-element	58.506	64.4242	59.0858	52.5152	61.4651	55.8005	1.10152	0.13949	0.637958
LTR:HMS-Beagle2	286.022	320.831	289.296	276.962	303.427	283.129	1.07169	0.099886	0.828412
