# Supplementary material for: Retrotransposon activation contributes to neurodegeneration in a Drosophila TDP-43 model of ALS
Source: PLoS Genet. 2017 Mar 16;13(3):e1006635. doi: 10.1371/journal.pgen.1006635 (PMC5354250; doi:10.1371/journal.pgen.1006635)
Supplement: S4 Table — (XLSX) [file pgen.1006635.s011.xlsx]

## Sheet: Sheet1
genotype	Library Name	TBPH RPM	TDP-43 RPM	Fold OE
Repo/TDP-43	S05	64.937	176.9
Repo/TDP-43	S06	59.386	186.92
	Mean	62.161	181.92	2.9
TDP-43/+	S14	67.865	1.058
TDP-43/+	S15	59.806	0.869
	Mean	63.835	0.869
