# Supplementary material for: Retrotransposon activation contributes to neurodegeneration in a Drosophila TDP-43 model of ALS
Source: PLoS Genet. 2017 Mar 16;13(3):e1006635. doi: 10.1371/journal.pgen.1006635 (PMC5354250; doi:10.1371/journal.pgen.1006635)
Supplement: S5 Table — (XLSX) [file pgen.1006635.s012.xlsx]

## Sheet: mapping statistics
sample ID	genotype	raw reads	after trimming adapters	<= 100 alignments		> 100 alignments		mapped reads
S19	Repo/+	58205854	48017159	35114065	0.731282	6998057	0.145741	42112122	0.877022
S20	Repo/+	50326545	42534870	33928870	0.797672	4028226	0.0947041	37957096	0.892376
S21	Repo/+	47267065	38832916	28746406	0.740259	4983385	0.128329	33729791	0.868588
S22	Repo > hTDP-43	56090956	44497430	32511692	0.730642	6377616	0.143325	38889308	0.873968
S23	Repo > hTDP-43	53490673	43815169	33747148	0.770216	4952148	0.113024	38699296	0.88324
S24	Repo > hTDP-43	54589167	45770727	35314523	0.771553	5517712	0.120551	40832235	0.892104
